# Supplementary material for: Metabolic differences in ripening of Solanum lycopersicum ‘Ailsa Craig’ and three monogenic mutants
Source: Sci Data. 2014 Sep 16;1:140029. doi: 10.1038/sdata.2014.29 (PMC4322568; doi:10.1038/sdata.2014.29)
Supplement: Supplementary file 1 [file sdata201429-isa1.zip]

Archive with 3 entries (3 files):
- i_Investigation.txt
- s_beisken.txt
- a_beisken.txt
