# Supplementary material for: Metabolic differences in ripening of Solanum lycopersicum ‘Ailsa Craig’ and three monogenic mutants
Source: Sci Data. 2014 Sep 16;1:140029. doi: 10.1038/sdata.2014.29 (PMC4322568; doi:10.1038/sdata.2014.29)
Supplement: Supplementary file 1 [file sdata201429-isa1.zip › a_beisken.txt]

Sample Name	Protocol REF	Comment[Extract name]	Protocol REF	Parameter Value[Chromatography Instrument]	Parameter Value[Column model]	Parameter Value[Column type]	Protocol REF	Parameter Value[Scan polarity]	Parameter Value[Scan m/z range]	Parameter Value[Instrument]	Term Source REF	Term Accession Number	Parameter Value[Ion source]	Term Source REF	Term Accession Number	Parameter Value[Mass analyzer]	Term Source REF	Term Accession Number	Assay Name	Raw Data File	Comment[Data Repository]	Comment[Data Record Accession]	Comment[Data Record URL]	Protocol REF	Comment[Data processing and transformation]	Derived Data File	Comment[Data Repository]	Comment[Data Record Accession]	Comment[Data Record URL]	Comment[Metabolite Assignment File]	Factor Value[Cultivars]	Factor Value[Sample Time]	Unit	Term Source REF	Term Accession Number	Comment[Date of assay]	Factor Value[Batch]	Factor Value[Material role]
#standards, negative scan polarity
(-)-epigallocatechin	Sample preparation	reference compound	Chromatography	Waters Acquity UPLC	Waters HSS T3 150 x 2mm, 1.7 µm	Trifunctional Aklyl C18 (T3)	Mass spectrometry	negative	95-900	LTQ Orbitrap Velos	MS	1001742	ESI			LTQ Orbitrap Velos	MS	1001742	(-)-epigallocatechin	(-)-epigallocatechin_neg.mzML	MetaboLights	MTBLS38	http://www.ebi.ac.uk/metabolights/MTBLS38	Data Processing and Transformation	Metabolite identification	m_metabolite standards for the development and validation of masscascade_metabolite profiling_mass spectrometry_v2_maf.tsv	MetaboLights	MTBLS38	http://www.ebi.ac.uk/metabolights/MTBLS38	m_metabolite standards for the development and validation of masscascade_metabolite profiling_mass spectrometry_v2_maf.tsv						Jan-11		positive control
(4-chloro-2-methylphenoxy)acetic acid	Sample preparation	reference compound	Chromatography	Waters Acquity UPLC	Waters HSS T3 150 x 2mm, 1.7 µm	Trifunctional Aklyl C18 (T3)	Mass spectrometry	negative	95-900	LTQ Orbitrap Velos	MS	1001742	ESI			LTQ Orbitrap Velos	MS	1001742	(4-chloro-2-methylphenoxy)acetic_acid	(4-chloro-2-methylphenoxy)acetic_acid_neg.mzML	MetaboLights	MTBLS38	http://www.ebi.ac.uk/metabolights/MTBLS38	Data Processing and Transformation	Metabolite identification	m_metabolite standards for the development and validation of masscascade_metabolite profiling_mass spectrometry_v2_maf.tsv	MetaboLights	MTBLS38	http://www.ebi.ac.uk/metabolights/MTBLS38	m_metabolite standards for the development and validation of masscascade_metabolite profiling_mass spectrometry_v2_maf.tsv						Jan-11		positive control
(R)-2-hydroxystearic acid	Sample preparation	reference compound	Chromatography	Waters Acquity UPLC	Waters HSS T3 150 x 2mm, 1.7 µm	Trifunctional Aklyl C18 (T3)	Mass spectrometry	negative	95-900	LTQ Orbitrap Velos	MS	1001742	ESI			LTQ Orbitrap Velos	MS	1001742	(R)-2-hydroxystearic_acid	(R)-2-hydroxystearic_acid_neg.mzML	MetaboLights	MTBLS38	http://www.ebi.ac.uk/metabolights/MTBLS38	Data Processing and Transformation	Metabolite identification	m_metabolite standards for the development and validation of masscascade_metabolite profiling_mass spectrometry_v2_maf.tsv	MetaboLights	MTBLS38	http://www.ebi.ac.uk/metabolights/MTBLS38	m_metabolite standards for the development and validation of masscascade_metabolite profiling_mass spectrometry_v2_maf.tsv						Jan-11		positive control
3'-AMP	Sample preparation	reference compound	Chromatography	Waters Acquity UPLC	Waters HSS T3 150 x 2mm, 1.7 µm	Trifunctional Aklyl C18 (T3)	Mass spectrometry	negative	95-900	LTQ Orbitrap Velos	MS	1001742	ESI			LTQ Orbitrap Velos	MS	1001742	3'-AMP	3'-AMP_neg.mzML	MetaboLights	MTBLS38	http://www.ebi.ac.uk/metabolights/MTBLS38	Data Processing and Transformation	Metabolite identification	m_metabolite standards for the development and validation of masscascade_metabolite profiling_mass spectrometry_v2_maf.tsv	MetaboLights	MTBLS38	http://www.ebi.ac.uk/metabolights/MTBLS38	m_metabolite standards for the development and validation of masscascade_metabolite profiling_mass spectrometry_v2_maf.tsv						Jan-11		positive control
3-coumaric acid	Sample preparation	reference compound	Chromatography	Waters Acquity UPLC	Waters HSS T3 150 x 2mm, 1.7 µm	Trifunctional Aklyl C18 (T3)	Mass spectrometry	negative	95-900	LTQ Orbitrap Velos	MS	1001742	ESI			LTQ Orbitrap Velos	MS	1001742	3-coumaric_acid	3-coumaric_acid_neg.mzML	MetaboLights	MTBLS38	http://www.ebi.ac.uk/metabolights/MTBLS38	Data Processing and Transformation	Metabolite identification	m_metabolite standards for the development and validation of masscascade_metabolite profiling_mass spectrometry_v2_maf.tsv	MetaboLights	MTBLS38	http://www.ebi.ac.uk/metabolights/MTBLS38	m_metabolite standards for the development and validation of masscascade_metabolite profiling_mass spectrometry_v2_maf.tsv						Jan-11		positive control
3-hydroxybenzoic acid	Sample preparation	reference compound	Chromatography	Waters Acquity UPLC	Waters HSS T3 150 x 2mm, 1.7 µm	Trifunctional Aklyl C18 (T3)	Mass spectrometry	negative	95-900	LTQ Orbitrap Velos	MS	1001742	ESI			LTQ Orbitrap Velos	MS	1001742	3-hydroxybenzoic_acid	3-hydroxybenzoic_acid_neg.mzML	MetaboLights	MTBLS38	http://www.ebi.ac.uk/metabolights/MTBLS38	Data Processing and Transformation	Metabolite identification	m_metabolite standards for the development and validation of masscascade_metabolite profiling_mass spectrometry_v2_maf.tsv	MetaboLights	MTBLS38	http://www.ebi.ac.uk/metabolights/MTBLS38	m_metabolite standards for the development and validation of masscascade_metabolite profiling_mass spectrometry_v2_maf.tsv						Jan-11		positive control
3-methyl-2-oxovaleric acid	Sample preparation	reference compound	Chromatography	Waters Acquity UPLC	Waters HSS T3 150 x 2mm, 1.7 µm	Trifunctional Aklyl C18 (T3)	Mass spectrometry	negative	95-900	LTQ Orbitrap Velos	MS	1001742	ESI			LTQ Orbitrap Velos	MS	1001742	3-methyl-2-oxovaleric_acid	3-methyl-2-oxovaleric_acid_neg.mzML	MetaboLights	MTBLS38	http://www.ebi.ac.uk/metabolights/MTBLS38	Data Processing and Transformation	Metabolite identification	m_metabolite standards for the development and validation of masscascade_metabolite profiling_mass spectrometry_v2_maf.tsv	MetaboLights	MTBLS38	http://www.ebi.ac.uk/metabolights/MTBLS38	m_metabolite standards for the development and validation of masscascade_metabolite profiling_mass spectrometry_v2_maf.tsv						Jan-11		positive control
4-guanidinobutanoic acid	Sample preparation	reference compound	Chromatography	Waters Acquity UPLC	Waters HSS T3 150 x 2mm, 1.7 µm	Trifunctional Aklyl C18 (T3)	Mass spectrometry	negative	95-900	LTQ Orbitrap Velos	MS	1001742	ESI			LTQ Orbitrap Velos	MS	1001742	4-guanidinobutanoic_acid	4-guanidinobutanoic_acid_neg.mzML	MetaboLights	MTBLS38	http://www.ebi.ac.uk/metabolights/MTBLS38	Data Processing and Transformation	Metabolite identification	m_metabolite standards for the development and validation of masscascade_metabolite profiling_mass spectrometry_v2_maf.tsv	MetaboLights	MTBLS38	http://www.ebi.ac.uk/metabolights/MTBLS38	m_metabolite standards for the development and validation of masscascade_metabolite profiling_mass spectrometry_v2_maf.tsv						Jan-11		positive control
4-hydroxybenzaldehyde	Sample preparation	reference compound	Chromatography	Waters Acquity UPLC	Waters HSS T3 150 x 2mm, 1.7 µm	Trifunctional Aklyl C18 (T3)	Mass spectrometry	negative	95-900	LTQ Orbitrap Velos	MS	1001742	ESI			LTQ Orbitrap Velos	MS	1001742	4-hydroxybenzaldehyde	4-hydroxybenzaldehyde_neg.mzML	MetaboLights	MTBLS38	http://www.ebi.ac.uk/metabolights/MTBLS38	Data Processing and Transformation	Metabolite identification	m_metabolite standards for the development and validation of masscascade_metabolite profiling_mass spectrometry_v2_maf.tsv	MetaboLights	MTBLS38	http://www.ebi.ac.uk/metabolights/MTBLS38	m_metabolite standards for the development and validation of masscascade_metabolite profiling_mass spectrometry_v2_maf.tsv						Jan-11		positive control
4-hydroxybenzoic acid	Sample preparation	reference compound	Chromatography	Waters Acquity UPLC	Waters HSS T3 150 x 2mm, 1.7 µm	Trifunctional Aklyl C18 (T3)	Mass spectrometry	negative	95-900	LTQ Orbitrap Velos	MS	1001742	ESI			LTQ Orbitrap Velos	MS	1001742	4-hydroxybenzoic_acid	4-hydroxybenzoic_acid_neg.mzML	MetaboLights	MTBLS38	http://www.ebi.ac.uk/metabolights/MTBLS38	Data Processing and Transformation	Metabolite identification	m_metabolite standards for the development and validation of masscascade_metabolite profiling_mass spectrometry_v2_maf.tsv	MetaboLights	MTBLS38	http://www.ebi.ac.uk/metabolights/MTBLS38	m_metabolite standards for the development and validation of masscascade_metabolite profiling_mass spectrometry_v2_maf.tsv						Jan-11		positive control
4-methyl-2-oxopentanoic acid	Sample preparation	reference compound	Chromatography	Waters Acquity UPLC	Waters HSS T3 150 x 2mm, 1.7 µm	Trifunctional Aklyl C18 (T3)	Mass spectrometry	negative	95-900	LTQ Orbitrap Velos	MS	1001742	ESI			LTQ Orbitrap Velos	MS	1001742	4-methyl-2-oxopentanoic_acid	4-methyl-2-oxopentanoic_acid_neg.mzML	MetaboLights	MTBLS38	http://www.ebi.ac.uk/metabolights/MTBLS38	Data Processing and Transformation	Metabolite identification	m_metabolite standards for the development and validation of masscascade_metabolite profiling_mass spectrometry_v2_maf.tsv	MetaboLights	MTBLS38	http://www.ebi.ac.uk/metabolights/MTBLS38	m_metabolite standards for the development and validation of masscascade_metabolite profiling_mass spectrometry_v2_maf.tsv						Jan-11		positive control
adipic acid	Sample preparation	reference compound	Chromatography	Waters Acquity UPLC	Waters HSS T3 150 x 2mm, 1.7 µm	Trifunctional Aklyl C18 (T3)	Mass spectrometry	negative	95-900	LTQ Orbitrap Velos	MS	1001742	ESI			LTQ Orbitrap Velos	MS	1001742	adipic_acid	adipic_acid_neg.mzML	MetaboLights	MTBLS38	http://www.ebi.ac.uk/metabolights/MTBLS38	Data Processing and Transformation	Metabolite identification	m_metabolite standards for the development and validation of masscascade_metabolite profiling_mass spectrometry_v2_maf.tsv	MetaboLights	MTBLS38	http://www.ebi.ac.uk/metabolights/MTBLS38	m_metabolite standards for the development and validation of masscascade_metabolite profiling_mass spectrometry_v2_maf.tsv						Jan-11		positive control
biotin	Sample preparation	reference compound	Chromatography	Waters Acquity UPLC	Waters HSS T3 150 x 2mm, 1.7 µm	Trifunctional Aklyl C18 (T3)	Mass spectrometry	negative	95-900	LTQ Orbitrap Velos	MS	1001742	ESI			LTQ Orbitrap Velos	MS	1001742	biotin	biotin_neg.mzML	MetaboLights	MTBLS38	http://www.ebi.ac.uk/metabolights/MTBLS38	Data Processing and Transformation	Metabolite identification	m_metabolite standards for the development and validation of masscascade_metabolite profiling_mass spectrometry_v2_maf.tsv	MetaboLights	MTBLS38	http://www.ebi.ac.uk/metabolights/MTBLS38	m_metabolite standards for the development and validation of masscascade_metabolite profiling_mass spectrometry_v2_maf.tsv						Jan-11		positive control
citramalic acid	Sample preparation	reference compound	Chromatography	Waters Acquity UPLC	Waters HSS T3 150 x 2mm, 1.7 µm	Trifunctional Aklyl C18 (T3)	Mass spectrometry	negative	95-900	LTQ Orbitrap Velos	MS	1001742	ESI			LTQ Orbitrap Velos	MS	1001742	citramalic_acid	citramalic_acid_neg.mzML	MetaboLights	MTBLS38	http://www.ebi.ac.uk/metabolights/MTBLS38	Data Processing and Transformation	Metabolite identification	m_metabolite standards for the development and validation of masscascade_metabolite profiling_mass spectrometry_v2_maf.tsv	MetaboLights	MTBLS38	http://www.ebi.ac.uk/metabolights/MTBLS38	m_metabolite standards for the development and validation of masscascade_metabolite profiling_mass spectrometry_v2_maf.tsv						Jan-11		positive control
cystathionine	Sample preparation	reference compound	Chromatography	Waters Acquity UPLC	Waters HSS T3 150 x 2mm, 1.7 µm	Trifunctional Aklyl C18 (T3)	Mass spectrometry	negative	95-900	LTQ Orbitrap Velos	MS	1001742	ESI			LTQ Orbitrap Velos	MS	1001742	cystathionine	cystathionine_neg.mzML	MetaboLights	MTBLS38	http://www.ebi.ac.uk/metabolights/MTBLS38	Data Processing and Transformation	Metabolite identification	m_metabolite standards for the development and validation of masscascade_metabolite profiling_mass spectrometry_v2_maf.tsv	MetaboLights	MTBLS38	http://www.ebi.ac.uk/metabolights/MTBLS38	m_metabolite standards for the development and validation of masscascade_metabolite profiling_mass spectrometry_v2_maf.tsv						Jan-11		positive control
cytidine	Sample preparation	reference compound	Chromatography	Waters Acquity UPLC	Waters HSS T3 150 x 2mm, 1.7 µm	Trifunctional Aklyl C18 (T3)	Mass spectrometry	negative	95-900	LTQ Orbitrap Velos	MS	1001742	ESI			LTQ Orbitrap Velos	MS	1001742	cytidine	cytidine_neg.mzML	MetaboLights	MTBLS38	http://www.ebi.ac.uk/metabolights/MTBLS38	Data Processing and Transformation	Metabolite identification	m_metabolite standards for the development and validation of masscascade_metabolite profiling_mass spectrometry_v2_maf.tsv	MetaboLights	MTBLS38	http://www.ebi.ac.uk/metabolights/MTBLS38	m_metabolite standards for the development and validation of masscascade_metabolite profiling_mass spectrometry_v2_maf.tsv						Jan-11		positive control
D-altrose	Sample preparation	reference compound	Chromatography	Waters Acquity UPLC	Waters HSS T3 150 x 2mm, 1.7 µm	Trifunctional Aklyl C18 (T3)	Mass spectrometry	negative	95-900	LTQ Orbitrap Velos	MS	1001742	ESI			LTQ Orbitrap Velos	MS	1001742	D-altrose	D-altrose_neg.mzML	MetaboLights	MTBLS38	http://www.ebi.ac.uk/metabolights/MTBLS38	Data Processing and Transformation	Metabolite identification	m_metabolite standards for the development and validation of masscascade_metabolite profiling_mass spectrometry_v2_maf.tsv	MetaboLights	MTBLS38	http://www.ebi.ac.uk/metabolights/MTBLS38	m_metabolite standards for the development and validation of masscascade_metabolite profiling_mass spectrometry_v2_maf.tsv						Jan-11		positive control
D-arabinitol	Sample preparation	reference compound	Chromatography	Waters Acquity UPLC	Waters HSS T3 150 x 2mm, 1.7 µm	Trifunctional Aklyl C18 (T3)	Mass spectrometry	negative	95-900	LTQ Orbitrap Velos	MS	1001742	ESI			LTQ Orbitrap Velos	MS	1001742	D-arabinitol	D-arabinitol_neg.mzML	MetaboLights	MTBLS38	http://www.ebi.ac.uk/metabolights/MTBLS38	Data Processing and Transformation	Metabolite identification	m_metabolite standards for the development and validation of masscascade_metabolite profiling_mass spectrometry_v2_maf.tsv	MetaboLights	MTBLS38	http://www.ebi.ac.uk/metabolights/MTBLS38	m_metabolite standards for the development and validation of masscascade_metabolite profiling_mass spectrometry_v2_maf.tsv						Jan-11		positive control
D-fructose 1-phosphate	Sample preparation	reference compound	Chromatography	Waters Acquity UPLC	Waters HSS T3 150 x 2mm, 1.7 µm	Trifunctional Aklyl C18 (T3)	Mass spectrometry	negative	95-900	LTQ Orbitrap Velos	MS	1001742	ESI			LTQ Orbitrap Velos	MS	1001742	D-fructose_1-phosphate	D-fructose_1-phosphate_neg.mzML	MetaboLights	MTBLS38	http://www.ebi.ac.uk/metabolights/MTBLS38	Data Processing and Transformation	Metabolite identification	m_metabolite standards for the development and validation of masscascade_metabolite profiling_mass spectrometry_v2_maf.tsv	MetaboLights	MTBLS38	http://www.ebi.ac.uk/metabolights/MTBLS38	m_metabolite standards for the development and validation of masscascade_metabolite profiling_mass spectrometry_v2_maf.tsv						Jan-11		positive control
ectoine	Sample preparation	reference compound	Chromatography	Waters Acquity UPLC	Waters HSS T3 150 x 2mm, 1.7 µm	Trifunctional Aklyl C18 (T3)	Mass spectrometry	negative	95-900	LTQ Orbitrap Velos	MS	1001742	ESI			LTQ Orbitrap Velos	MS	1001742	ectoine	ectoine_neg.mzML	MetaboLights	MTBLS38	http://www.ebi.ac.uk/metabolights/MTBLS38	Data Processing and Transformation	Metabolite identification	m_metabolite standards for the development and validation of masscascade_metabolite profiling_mass spectrometry_v2_maf.tsv	MetaboLights	MTBLS38	http://www.ebi.ac.uk/metabolights/MTBLS38	m_metabolite standards for the development and validation of masscascade_metabolite profiling_mass spectrometry_v2_maf.tsv						Jan-11		positive control
emodin	Sample preparation	reference compound	Chromatography	Waters Acquity UPLC	Waters HSS T3 150 x 2mm, 1.7 µm	Trifunctional Aklyl C18 (T3)	Mass spectrometry	negative	95-900	LTQ Orbitrap Velos	MS	1001742	ESI			LTQ Orbitrap Velos	MS	1001742	emodin	emodin_neg.mzML	MetaboLights	MTBLS38	http://www.ebi.ac.uk/metabolights/MTBLS38	Data Processing and Transformation	Metabolite identification	m_metabolite standards for the development and validation of masscascade_metabolite profiling_mass spectrometry_v2_maf.tsv	MetaboLights	MTBLS38	http://www.ebi.ac.uk/metabolights/MTBLS38	m_metabolite standards for the development and validation of masscascade_metabolite profiling_mass spectrometry_v2_maf.tsv						Jan-11		positive control
esculetin	Sample preparation	reference compound	Chromatography	Waters Acquity UPLC	Waters HSS T3 150 x 2mm, 1.7 µm	Trifunctional Aklyl C18 (T3)	Mass spectrometry	negative	95-900	LTQ Orbitrap Velos	MS	1001742	ESI			LTQ Orbitrap Velos	MS	1001742	esculetin	esculetin_neg.mzML	MetaboLights	MTBLS38	http://www.ebi.ac.uk/metabolights/MTBLS38	Data Processing and Transformation	Metabolite identification	m_metabolite standards for the development and validation of masscascade_metabolite profiling_mass spectrometry_v2_maf.tsv	MetaboLights	MTBLS38	http://www.ebi.ac.uk/metabolights/MTBLS38	m_metabolite standards for the development and validation of masscascade_metabolite profiling_mass spectrometry_v2_maf.tsv						Jan-11		positive control
gentiobiose	Sample preparation	reference compound	Chromatography	Waters Acquity UPLC	Waters HSS T3 150 x 2mm, 1.7 µm	Trifunctional Aklyl C18 (T3)	Mass spectrometry	negative	95-900	LTQ Orbitrap Velos	MS	1001742	ESI			LTQ Orbitrap Velos	MS	1001742	gentiobiose	gentiobiose_neg.mzML	MetaboLights	MTBLS38	http://www.ebi.ac.uk/metabolights/MTBLS38	Data Processing and Transformation	Metabolite identification	m_metabolite standards for the development and validation of masscascade_metabolite profiling_mass spectrometry_v2_maf.tsv	MetaboLights	MTBLS38	http://www.ebi.ac.uk/metabolights/MTBLS38	m_metabolite standards for the development and validation of masscascade_metabolite profiling_mass spectrometry_v2_maf.tsv						Jan-11		positive control
guanine	Sample preparation	reference compound	Chromatography	Waters Acquity UPLC	Waters HSS T3 150 x 2mm, 1.7 µm	Trifunctional Aklyl C18 (T3)	Mass spectrometry	negative	95-900	LTQ Orbitrap Velos	MS	1001742	ESI			LTQ Orbitrap Velos	MS	1001742	guanine	guanine_neg.mzML	MetaboLights	MTBLS38	http://www.ebi.ac.uk/metabolights/MTBLS38	Data Processing and Transformation	Metabolite identification	m_metabolite standards for the development and validation of masscascade_metabolite profiling_mass spectrometry_v2_maf.tsv	MetaboLights	MTBLS38	http://www.ebi.ac.uk/metabolights/MTBLS38	m_metabolite standards for the development and validation of masscascade_metabolite profiling_mass spectrometry_v2_maf.tsv						Jan-11		positive control
L-alanyl-L-alanine	Sample preparation	reference compound	Chromatography	Waters Acquity UPLC	Waters HSS T3 150 x 2mm, 1.7 µm	Trifunctional Aklyl C18 (T3)	Mass spectrometry	negative	95-900	LTQ Orbitrap Velos	MS	1001742	ESI			LTQ Orbitrap Velos	MS	1001742	L-alanyl-L-alanine	L-alanyl-L-alanine_neg.mzML	MetaboLights	MTBLS38	http://www.ebi.ac.uk/metabolights/MTBLS38	Data Processing and Transformation	Metabolite identification	m_metabolite standards for the development and validation of masscascade_metabolite profiling_mass spectrometry_v2_maf.tsv	MetaboLights	MTBLS38	http://www.ebi.ac.uk/metabolights/MTBLS38	m_metabolite standards for the development and validation of masscascade_metabolite profiling_mass spectrometry_v2_maf.tsv						Jan-11		positive control
uridine	Sample preparation	reference compound	Chromatography	Waters Acquity UPLC	Waters HSS T3 150 x 2mm, 1.7 µm	Trifunctional Aklyl C18 (T3)	Mass spectrometry	negative	95-900	LTQ Orbitrap Velos	MS	1001742	ESI			LTQ Orbitrap Velos	MS	1001742	uridine	uridine_neg.mzML	MetaboLights	MTBLS38	http://www.ebi.ac.uk/metabolights/MTBLS38	Data Processing and Transformation	Metabolite identification	m_metabolite standards for the development and validation of masscascade_metabolite profiling_mass spectrometry_v2_maf.tsv	MetaboLights	MTBLS38	http://www.ebi.ac.uk/metabolights/MTBLS38	m_metabolite standards for the development and validation of masscascade_metabolite profiling_mass spectrometry_v2_maf.tsv						Jan-11		positive control
vanillic acid	Sample preparation	reference compound	Chromatography	Waters Acquity UPLC	Waters HSS T3 150 x 2mm, 1.7 µm	Trifunctional Aklyl C18 (T3)	Mass spectrometry	negative	95-900	LTQ Orbitrap Velos	MS	1001742	ESI			LTQ Orbitrap Velos	MS	1001742	vanillic_acid	vanillic_acid_neg.mzML	MetaboLights	MTBLS38	http://www.ebi.ac.uk/metabolights/MTBLS38	Data Processing and Transformation	Metabolite identification	m_metabolite standards for the development and validation of masscascade_metabolite profiling_mass spectrometry_v2_maf.tsv	MetaboLights	MTBLS38	http://www.ebi.ac.uk/metabolights/MTBLS38	m_metabolite standards for the development and validation of masscascade_metabolite profiling_mass spectrometry_v2_maf.tsv						Jan-11		positive control
vanillin	Sample preparation	reference compound	Chromatography	Waters Acquity UPLC	Waters HSS T3 150 x 2mm, 1.7 µm	Trifunctional Aklyl C18 (T3)	Mass spectrometry	negative	95-900	LTQ Orbitrap Velos	MS	1001742	ESI			LTQ Orbitrap Velos	MS	1001742	vanillin	vanillin_neg.mzML	MetaboLights	MTBLS38	http://www.ebi.ac.uk/metabolights/MTBLS38	Data Processing and Transformation	Metabolite identification	m_metabolite standards for the development and validation of masscascade_metabolite profiling_mass spectrometry_v2_maf.tsv	MetaboLights	MTBLS38	http://www.ebi.ac.uk/metabolights/MTBLS38	m_metabolite standards for the development and validation of masscascade_metabolite profiling_mass spectrometry_v2_maf.tsv						Jan-11		positive control
#standards, positive scan polarity
(-)-epigallocatechin	Sample preparation	reference compound	Chromatography	Waters Acquity UPLC	Waters HSS T3 150 x 2mm, 1.7 µm	Trifunctional Aklyl C18 (T3)	Mass spectrometry	positive	85-900	LTQ Orbitrap Velos	MS	1001742	ESI			LTQ Orbitrap Velos	MS	1001742	(-)-epigallocatechin	(-)-epigallocatechin.mzML	MetaboLights	MTBLS38	http://www.ebi.ac.uk/metabolights/MTBLS38	Data Processing and Transformation	Metabolite identification	m_metabolite standards_metabolite profiling_mass spectrometry_v2_maf.tsv	MetaboLights	MTBLS38	http://www.ebi.ac.uk/metabolights/MTBLS38	m_metabolite standards_metabolite profiling_mass spectrometry_v2_maf.tsv						Jan-11		positive control
1-8-diaminooctane	Sample preparation	reference compound	Chromatography	Waters Acquity UPLC	Waters HSS T3 150 x 2mm, 1.7 µm	Trifunctional Aklyl C18 (T3)	Mass spectrometry	positive	85-900	LTQ Orbitrap Velos	MS	1001742	ESI			LTQ Orbitrap Velos	MS	1001742	1-8-diaminooctane	1-8-diaminooctane.mzML	MetaboLights	MTBLS38	http://www.ebi.ac.uk/metabolights/MTBLS38	Data Processing and Transformation	Metabolite identification	m_metabolite standards_metabolite profiling_mass spectrometry_v2_maf.tsv	MetaboLights	MTBLS38	http://www.ebi.ac.uk/metabolights/MTBLS38	m_metabolite standards_metabolite profiling_mass spectrometry_v2_maf.tsv						Jan-11		positive control
1H-indole	Sample preparation	reference compound	Chromatography	Waters Acquity UPLC	Waters HSS T3 150 x 2mm, 1.7 µm	Trifunctional Aklyl C18 (T3)	Mass spectrometry	positive	85-900	LTQ Orbitrap Velos	MS	1001742	ESI			LTQ Orbitrap Velos	MS	1001742	1H-indole	1H-indole.mzML	MetaboLights	MTBLS38	http://www.ebi.ac.uk/metabolights/MTBLS38	Data Processing and Transformation	Metabolite identification	m_metabolite standards_metabolite profiling_mass spectrometry_v2_maf.tsv	MetaboLights	MTBLS38	http://www.ebi.ac.uk/metabolights/MTBLS38	m_metabolite standards_metabolite profiling_mass spectrometry_v2_maf.tsv						Jan-11		positive control
1H-indole-1-acetic acid	Sample preparation	reference compound	Chromatography	Waters Acquity UPLC	Waters HSS T3 150 x 2mm, 1.7 µm	Trifunctional Aklyl C18 (T3)	Mass spectrometry	positive	85-900	LTQ Orbitrap Velos	MS	1001742	ESI			LTQ Orbitrap Velos	MS	1001742	1H-indole-1-acetic_acid	1H-indole-1-acetic_acid.mzML	MetaboLights	MTBLS38	http://www.ebi.ac.uk/metabolights/MTBLS38	Data Processing and Transformation	Metabolite identification	m_metabolite standards_metabolite profiling_mass spectrometry_v2_maf.tsv	MetaboLights	MTBLS38	http://www.ebi.ac.uk/metabolights/MTBLS38	m_metabolite standards_metabolite profiling_mass spectrometry_v2_maf.tsv						Jan-11		positive control
1-methyl-2-hydroadenosine	Sample preparation	reference compound	Chromatography	Waters Acquity UPLC	Waters HSS T3 150 x 2mm, 1.7 µm	Trifunctional Aklyl C18 (T3)	Mass spectrometry	positive	85-900	LTQ Orbitrap Velos	MS	1001742	ESI			LTQ Orbitrap Velos	MS	1001742	1-methyl-2-hydroadenosine	1-methyl-2-hydroadenosine.mzML	MetaboLights	MTBLS38	http://www.ebi.ac.uk/metabolights/MTBLS38	Data Processing and Transformation	Metabolite identification	m_metabolite standards_metabolite profiling_mass spectrometry_v2_maf.tsv	MetaboLights	MTBLS38	http://www.ebi.ac.uk/metabolights/MTBLS38	m_metabolite standards_metabolite profiling_mass spectrometry_v2_maf.tsv						Jan-11		positive control
1-methyltryptophan	Sample preparation	reference compound	Chromatography	Waters Acquity UPLC	Waters HSS T3 150 x 2mm, 1.7 µm	Trifunctional Aklyl C18 (T3)	Mass spectrometry	positive	85-900	LTQ Orbitrap Velos	MS	1001742	ESI			LTQ Orbitrap Velos	MS	1001742	1-methyltryptophan	1-methyltryptophan.mzML	MetaboLights	MTBLS38	http://www.ebi.ac.uk/metabolights/MTBLS38	Data Processing and Transformation	Metabolite identification	m_metabolite standards_metabolite profiling_mass spectrometry_v2_maf.tsv	MetaboLights	MTBLS38	http://www.ebi.ac.uk/metabolights/MTBLS38	m_metabolite standards_metabolite profiling_mass spectrometry_v2_maf.tsv						Jan-11		positive control
2-aminoadipic acid	Sample preparation	reference compound	Chromatography	Waters Acquity UPLC	Waters HSS T3 150 x 2mm, 1.7 µm	Trifunctional Aklyl C18 (T3)	Mass spectrometry	positive	85-900	LTQ Orbitrap Velos	MS	1001742	ESI			LTQ Orbitrap Velos	MS	1001742	2-aminoadipic_acid	2-aminoadipic_acid.mzML	MetaboLights	MTBLS38	http://www.ebi.ac.uk/metabolights/MTBLS38	Data Processing and Transformation	Metabolite identification	m_metabolite standards_metabolite profiling_mass spectrometry_v2_maf.tsv	MetaboLights	MTBLS38	http://www.ebi.ac.uk/metabolights/MTBLS38	m_metabolite standards_metabolite profiling_mass spectrometry_v2_maf.tsv						Jan-11		positive control
3-aminobenzoic acid	Sample preparation	reference compound	Chromatography	Waters Acquity UPLC	Waters HSS T3 150 x 2mm, 1.7 µm	Trifunctional Aklyl C18 (T3)	Mass spectrometry	positive	85-900	LTQ Orbitrap Velos	MS	1001742	ESI			LTQ Orbitrap Velos	MS	1001742	3-aminobenzoic_acid	3-aminobenzoic_acid.mzML	MetaboLights	MTBLS38	http://www.ebi.ac.uk/metabolights/MTBLS38	Data Processing and Transformation	Metabolite identification	m_metabolite standards_metabolite profiling_mass spectrometry_v2_maf.tsv	MetaboLights	MTBLS38	http://www.ebi.ac.uk/metabolights/MTBLS38	m_metabolite standards_metabolite profiling_mass spectrometry_v2_maf.tsv						Jan-11		positive control
3'-AMP	Sample preparation	reference compound	Chromatography	Waters Acquity UPLC	Waters HSS T3 150 x 2mm, 1.7 µm	Trifunctional Aklyl C18 (T3)	Mass spectrometry	positive	85-900	LTQ Orbitrap Velos	MS	1001742	ESI			LTQ Orbitrap Velos	MS	1001742	3'-AMP	3'-AMP.mzML	MetaboLights	MTBLS38	http://www.ebi.ac.uk/metabolights/MTBLS38	Data Processing and Transformation	Metabolite identification	m_metabolite standards_metabolite profiling_mass spectrometry_v2_maf.tsv	MetaboLights	MTBLS38	http://www.ebi.ac.uk/metabolights/MTBLS38	m_metabolite standards_metabolite profiling_mass spectrometry_v2_maf.tsv						Jan-11		positive control
4-guanidinobutanoic acid	Sample preparation	reference compound	Chromatography	Waters Acquity UPLC	Waters HSS T3 150 x 2mm, 1.7 µm	Trifunctional Aklyl C18 (T3)	Mass spectrometry	positive	85-900	LTQ Orbitrap Velos	MS	1001742	ESI			LTQ Orbitrap Velos	MS	1001742	4-guanidinobutanoic_acid	4-guanidinobutanoic_acid.mzML	MetaboLights	MTBLS38	http://www.ebi.ac.uk/metabolights/MTBLS38	Data Processing and Transformation	Metabolite identification	m_metabolite standards_metabolite profiling_mass spectrometry_v2_maf.tsv	MetaboLights	MTBLS38	http://www.ebi.ac.uk/metabolights/MTBLS38	m_metabolite standards_metabolite profiling_mass spectrometry_v2_maf.tsv						Jan-11		positive control
4-hydroxybenzoic acid	Sample preparation	reference compound	Chromatography	Waters Acquity UPLC	Waters HSS T3 150 x 2mm, 1.7 µm	Trifunctional Aklyl C18 (T3)	Mass spectrometry	positive	85-900	LTQ Orbitrap Velos	MS	1001742	ESI			LTQ Orbitrap Velos	MS	1001742	4-hydroxybenzoic_acid	4-hydroxybenzoic_acid.mzML	MetaboLights	MTBLS38	http://www.ebi.ac.uk/metabolights/MTBLS38	Data Processing and Transformation	Metabolite identification	m_metabolite standards_metabolite profiling_mass spectrometry_v2_maf.tsv	MetaboLights	MTBLS38	http://www.ebi.ac.uk/metabolights/MTBLS38	m_metabolite standards_metabolite profiling_mass spectrometry_v2_maf.tsv						Jan-11		positive control
5'-S-methyl-5'-thioadenosine	Sample preparation	reference compound	Chromatography	Waters Acquity UPLC	Waters HSS T3 150 x 2mm, 1.7 µm	Trifunctional Aklyl C18 (T3)	Mass spectrometry	positive	85-900	LTQ Orbitrap Velos	MS	1001742	ESI			LTQ Orbitrap Velos	MS	1001742	5'-S-methyl-5'-thioadenosine	5'-S-methyl-5'-thioadenosine.mzML	MetaboLights	MTBLS38	http://www.ebi.ac.uk/metabolights/MTBLS38	Data Processing and Transformation	Metabolite identification	m_metabolite standards_metabolite profiling_mass spectrometry_v2_maf.tsv	MetaboLights	MTBLS38	http://www.ebi.ac.uk/metabolights/MTBLS38	m_metabolite standards_metabolite profiling_mass spectrometry_v2_maf.tsv						Jan-11		positive control
6-methoxyquinoline	Sample preparation	reference compound	Chromatography	Waters Acquity UPLC	Waters HSS T3 150 x 2mm, 1.7 µm	Trifunctional Aklyl C18 (T3)	Mass spectrometry	positive	85-900	LTQ Orbitrap Velos	MS	1001742	ESI			LTQ Orbitrap Velos	MS	1001742	6-methoxyquinoline	6-methoxyquinoline.mzML	MetaboLights	MTBLS38	http://www.ebi.ac.uk/metabolights/MTBLS38	Data Processing and Transformation	Metabolite identification	m_metabolite standards_metabolite profiling_mass spectrometry_v2_maf.tsv	MetaboLights	MTBLS38	http://www.ebi.ac.uk/metabolights/MTBLS38	m_metabolite standards_metabolite profiling_mass spectrometry_v2_maf.tsv						Jan-11		positive control
7-methylguanosine	Sample preparation	reference compound	Chromatography	Waters Acquity UPLC	Waters HSS T3 150 x 2mm, 1.7 µm	Trifunctional Aklyl C18 (T3)	Mass spectrometry	positive	85-900	LTQ Orbitrap Velos	MS	1001742	ESI			LTQ Orbitrap Velos	MS	1001742	7-methylguanosine	7-methylguanosine.mzML	MetaboLights	MTBLS38	http://www.ebi.ac.uk/metabolights/MTBLS38	Data Processing and Transformation	Metabolite identification	m_metabolite standards_metabolite profiling_mass spectrometry_v2_maf.tsv	MetaboLights	MTBLS38	http://www.ebi.ac.uk/metabolights/MTBLS38	m_metabolite standards_metabolite profiling_mass spectrometry_v2_maf.tsv						Jan-11		positive control
9-ribosyl-trans-zeatin	Sample preparation	reference compound	Chromatography	Waters Acquity UPLC	Waters HSS T3 150 x 2mm, 1.7 µm	Trifunctional Aklyl C18 (T3)	Mass spectrometry	positive	85-900	LTQ Orbitrap Velos	MS	1001742	ESI			LTQ Orbitrap Velos	MS	1001742	9-ribosyl-trans-zeatin	9-ribosyl-trans-zeatin.mzML	MetaboLights	MTBLS38	http://www.ebi.ac.uk/metabolights/MTBLS38	Data Processing and Transformation	Metabolite identification	m_metabolite standards_metabolite profiling_mass spectrometry_v2_maf.tsv	MetaboLights	MTBLS38	http://www.ebi.ac.uk/metabolights/MTBLS38	m_metabolite standards_metabolite profiling_mass spectrometry_v2_maf.tsv						Jan-11		positive control
allantoin	Sample preparation	reference compound	Chromatography	Waters Acquity UPLC	Waters HSS T3 150 x 2mm, 1.7 µm	Trifunctional Aklyl C18 (T3)	Mass spectrometry	positive	85-900	LTQ Orbitrap Velos	MS	1001742	ESI			LTQ Orbitrap Velos	MS	1001742	allantoin	allantoin.mzML	MetaboLights	MTBLS38	http://www.ebi.ac.uk/metabolights/MTBLS38	Data Processing and Transformation	Metabolite identification	m_metabolite standards_metabolite profiling_mass spectrometry_v2_maf.tsv	MetaboLights	MTBLS38	http://www.ebi.ac.uk/metabolights/MTBLS38	m_metabolite standards_metabolite profiling_mass spectrometry_v2_maf.tsv						Jan-11		positive control
apigenin	Sample preparation	reference compound	Chromatography	Waters Acquity UPLC	Waters HSS T3 150 x 2mm, 1.7 µm	Trifunctional Aklyl C18 (T3)	Mass spectrometry	positive	85-900	LTQ Orbitrap Velos	MS	1001742	ESI			LTQ Orbitrap Velos	MS	1001742	apigenin	apigenin.mzML	MetaboLights	MTBLS38	http://www.ebi.ac.uk/metabolights/MTBLS38	Data Processing and Transformation	Metabolite identification	m_metabolite standards_metabolite profiling_mass spectrometry_v2_maf.tsv	MetaboLights	MTBLS38	http://www.ebi.ac.uk/metabolights/MTBLS38	m_metabolite standards_metabolite profiling_mass spectrometry_v2_maf.tsv						Jan-11		positive control
biotin	Sample preparation	reference compound	Chromatography	Waters Acquity UPLC	Waters HSS T3 150 x 2mm, 1.7 µm	Trifunctional Aklyl C18 (T3)	Mass spectrometry	positive	85-900	LTQ Orbitrap Velos	MS	1001742	ESI			LTQ Orbitrap Velos	MS	1001742	biotin	biotin.mzML	MetaboLights	MTBLS38	http://www.ebi.ac.uk/metabolights/MTBLS38	Data Processing and Transformation	Metabolite identification	m_metabolite standards_metabolite profiling_mass spectrometry_v2_maf.tsv	MetaboLights	MTBLS38	http://www.ebi.ac.uk/metabolights/MTBLS38	m_metabolite standards_metabolite profiling_mass spectrometry_v2_maf.tsv						Jan-11		positive control
citrulline	Sample preparation	reference compound	Chromatography	Waters Acquity UPLC	Waters HSS T3 150 x 2mm, 1.7 µm	Trifunctional Aklyl C18 (T3)	Mass spectrometry	positive	85-900	LTQ Orbitrap Velos	MS	1001742	ESI			LTQ Orbitrap Velos	MS	1001742	citrulline	citrulline.mzML	MetaboLights	MTBLS38	http://www.ebi.ac.uk/metabolights/MTBLS38	Data Processing and Transformation	Metabolite identification	m_metabolite standards_metabolite profiling_mass spectrometry_v2_maf.tsv	MetaboLights	MTBLS38	http://www.ebi.ac.uk/metabolights/MTBLS38	m_metabolite standards_metabolite profiling_mass spectrometry_v2_maf.tsv						Jan-11		positive control
cystathionine	Sample preparation	reference compound	Chromatography	Waters Acquity UPLC	Waters HSS T3 150 x 2mm, 1.7 µm	Trifunctional Aklyl C18 (T3)	Mass spectrometry	positive	85-900	LTQ Orbitrap Velos	MS	1001742	ESI			LTQ Orbitrap Velos	MS	1001742	cystathionine	cystathionine.mzML	MetaboLights	MTBLS38	http://www.ebi.ac.uk/metabolights/MTBLS38	Data Processing and Transformation	Metabolite identification	m_metabolite standards_metabolite profiling_mass spectrometry_v2_maf.tsv	MetaboLights	MTBLS38	http://www.ebi.ac.uk/metabolights/MTBLS38	m_metabolite standards_metabolite profiling_mass spectrometry_v2_maf.tsv						Jan-11		positive control
cytidine	Sample preparation	reference compound	Chromatography	Waters Acquity UPLC	Waters HSS T3 150 x 2mm, 1.7 µm	Trifunctional Aklyl C18 (T3)	Mass spectrometry	positive	85-900	LTQ Orbitrap Velos	MS	1001742	ESI			LTQ Orbitrap Velos	MS	1001742	cytidine	cytidine.mzML	MetaboLights	MTBLS38	http://www.ebi.ac.uk/metabolights/MTBLS38	Data Processing and Transformation	Metabolite identification	m_metabolite standards_metabolite profiling_mass spectrometry_v2_maf.tsv	MetaboLights	MTBLS38	http://www.ebi.ac.uk/metabolights/MTBLS38	m_metabolite standards_metabolite profiling_mass spectrometry_v2_maf.tsv						Jan-11		positive control
cytosine	Sample preparation	reference compound	Chromatography	Waters Acquity UPLC	Waters HSS T3 150 x 2mm, 1.7 µm	Trifunctional Aklyl C18 (T3)	Mass spectrometry	positive	85-900	LTQ Orbitrap Velos	MS	1001742	ESI			LTQ Orbitrap Velos	MS	1001742	cytosine	cytosine.mzML	MetaboLights	MTBLS38	http://www.ebi.ac.uk/metabolights/MTBLS38	Data Processing and Transformation	Metabolite identification	m_metabolite standards_metabolite profiling_mass spectrometry_v2_maf.tsv	MetaboLights	MTBLS38	http://www.ebi.ac.uk/metabolights/MTBLS38	m_metabolite standards_metabolite profiling_mass spectrometry_v2_maf.tsv						Jan-11		positive control
D-arabinitol	Sample preparation	reference compound	Chromatography	Waters Acquity UPLC	Waters HSS T3 150 x 2mm, 1.7 µm	Trifunctional Aklyl C18 (T3)	Mass spectrometry	positive	85-900	LTQ Orbitrap Velos	MS	1001742	ESI			LTQ Orbitrap Velos	MS	1001742	D-arabinitol	D-arabinitol.mzML	MetaboLights	MTBLS38	http://www.ebi.ac.uk/metabolights/MTBLS38	Data Processing and Transformation	Metabolite identification	m_metabolite standards_metabolite profiling_mass spectrometry_v2_maf.tsv	MetaboLights	MTBLS38	http://www.ebi.ac.uk/metabolights/MTBLS38	m_metabolite standards_metabolite profiling_mass spectrometry_v2_maf.tsv						Jan-11		positive control
dehydrocostus lactone	Sample preparation	reference compound	Chromatography	Waters Acquity UPLC	Waters HSS T3 150 x 2mm, 1.7 µm	Trifunctional Aklyl C18 (T3)	Mass spectrometry	positive	85-900	LTQ Orbitrap Velos	MS	1001742	ESI			LTQ Orbitrap Velos	MS	1001742	dehydrocostus_lactone	dehydrocostus_lactone.mzML	MetaboLights	MTBLS38	http://www.ebi.ac.uk/metabolights/MTBLS38	Data Processing and Transformation	Metabolite identification	m_metabolite standards_metabolite profiling_mass spectrometry_v2_maf.tsv	MetaboLights	MTBLS38	http://www.ebi.ac.uk/metabolights/MTBLS38	m_metabolite standards_metabolite profiling_mass spectrometry_v2_maf.tsv						Jan-11		positive control
ectoine	Sample preparation	reference compound	Chromatography	Waters Acquity UPLC	Waters HSS T3 150 x 2mm, 1.7 µm	Trifunctional Aklyl C18 (T3)	Mass spectrometry	positive	85-900	LTQ Orbitrap Velos	MS	1001742	ESI			LTQ Orbitrap Velos	MS	1001742	ectoine	ectoine.mzML	MetaboLights	MTBLS38	http://www.ebi.ac.uk/metabolights/MTBLS38	Data Processing and Transformation	Metabolite identification	m_metabolite standards_metabolite profiling_mass spectrometry_v2_maf.tsv	MetaboLights	MTBLS38	http://www.ebi.ac.uk/metabolights/MTBLS38	m_metabolite standards_metabolite profiling_mass spectrometry_v2_maf.tsv						Jan-11		positive control
esculetin	Sample preparation	reference compound	Chromatography	Waters Acquity UPLC	Waters HSS T3 150 x 2mm, 1.7 µm	Trifunctional Aklyl C18 (T3)	Mass spectrometry	positive	85-900	LTQ Orbitrap Velos	MS	1001742	ESI			LTQ Orbitrap Velos	MS	1001742	esculetin	esculetin.mzML	MetaboLights	MTBLS38	http://www.ebi.ac.uk/metabolights/MTBLS38	Data Processing and Transformation	Metabolite identification	m_metabolite standards_metabolite profiling_mass spectrometry_v2_maf.tsv	MetaboLights	MTBLS38	http://www.ebi.ac.uk/metabolights/MTBLS38	m_metabolite standards_metabolite profiling_mass spectrometry_v2_maf.tsv						Jan-11		positive control
esculin hydrate	Sample preparation	reference compound	Chromatography	Waters Acquity UPLC	Waters HSS T3 150 x 2mm, 1.7 µm	Trifunctional Aklyl C18 (T3)	Mass spectrometry	positive	85-900	LTQ Orbitrap Velos	MS	1001742	ESI			LTQ Orbitrap Velos	MS	1001742	esculin_hydrate	esculin_hydrate.mzML	MetaboLights	MTBLS38	http://www.ebi.ac.uk/metabolights/MTBLS38	Data Processing and Transformation	Metabolite identification	m_metabolite standards_metabolite profiling_mass spectrometry_v2_maf.tsv	MetaboLights	MTBLS38	http://www.ebi.ac.uk/metabolights/MTBLS38	m_metabolite standards_metabolite profiling_mass spectrometry_v2_maf.tsv						Jan-11		positive control
glycine betaine	Sample preparation	reference compound	Chromatography	Waters Acquity UPLC	Waters HSS T3 150 x 2mm, 1.7 µm	Trifunctional Aklyl C18 (T3)	Mass spectrometry	positive	85-900	LTQ Orbitrap Velos	MS	1001742	ESI			LTQ Orbitrap Velos	MS	1001742	glycine_betaine	glycine_betaine.mzML	MetaboLights	MTBLS38	http://www.ebi.ac.uk/metabolights/MTBLS38	Data Processing and Transformation	Metabolite identification	m_metabolite standards_metabolite profiling_mass spectrometry_v2_maf.tsv	MetaboLights	MTBLS38	http://www.ebi.ac.uk/metabolights/MTBLS38	m_metabolite standards_metabolite profiling_mass spectrometry_v2_maf.tsv						Jan-11		positive control
guanine	Sample preparation	reference compound	Chromatography	Waters Acquity UPLC	Waters HSS T3 150 x 2mm, 1.7 µm	Trifunctional Aklyl C18 (T3)	Mass spectrometry	positive	85-900	LTQ Orbitrap Velos	MS	1001742	ESI			LTQ Orbitrap Velos	MS	1001742	guanine	guanine.mzML	MetaboLights	MTBLS38	http://www.ebi.ac.uk/metabolights/MTBLS38	Data Processing and Transformation	Metabolite identification	m_metabolite standards_metabolite profiling_mass spectrometry_v2_maf.tsv	MetaboLights	MTBLS38	http://www.ebi.ac.uk/metabolights/MTBLS38	m_metabolite standards_metabolite profiling_mass spectrometry_v2_maf.tsv						Jan-11		positive control
kaempferol	Sample preparation	reference compound	Chromatography	Waters Acquity UPLC	Waters HSS T3 150 x 2mm, 1.7 µm	Trifunctional Aklyl C18 (T3)	Mass spectrometry	positive	85-900	LTQ Orbitrap Velos	MS	1001742	ESI			LTQ Orbitrap Velos	MS	1001742	kaempferol	kaempferol.mzML	MetaboLights	MTBLS38	http://www.ebi.ac.uk/metabolights/MTBLS38	Data Processing and Transformation	Metabolite identification	m_metabolite standards_metabolite profiling_mass spectrometry_v2_maf.tsv	MetaboLights	MTBLS38	http://www.ebi.ac.uk/metabolights/MTBLS38	m_metabolite standards_metabolite profiling_mass spectrometry_v2_maf.tsv						Jan-11		positive control
L-alanyl-L-alanine	Sample preparation	reference compound	Chromatography	Waters Acquity UPLC	Waters HSS T3 150 x 2mm, 1.7 µm	Trifunctional Aklyl C18 (T3)	Mass spectrometry	positive	85-900	LTQ Orbitrap Velos	MS	1001742	ESI			LTQ Orbitrap Velos	MS	1001742	L-alanyl-L-alanine	L-alanyl-L-alanine.mzML	MetaboLights	MTBLS38	http://www.ebi.ac.uk/metabolights/MTBLS38	Data Processing and Transformation	Metabolite identification	m_metabolite standards_metabolite profiling_mass spectrometry_v2_maf.tsv	MetaboLights	MTBLS38	http://www.ebi.ac.uk/metabolights/MTBLS38	m_metabolite standards_metabolite profiling_mass spectrometry_v2_maf.tsv						Jan-11		positive control
L-lysine	Sample preparation	reference compound	Chromatography	Waters Acquity UPLC	Waters HSS T3 150 x 2mm, 1.7 µm	Trifunctional Aklyl C18 (T3)	Mass spectrometry	positive	85-900	LTQ Orbitrap Velos	MS	1001742	ESI			LTQ Orbitrap Velos	MS	1001742	L-lysine	L-lysine.mzML	MetaboLights	MTBLS38	http://www.ebi.ac.uk/metabolights/MTBLS38	Data Processing and Transformation	Metabolite identification	m_metabolite standards_metabolite profiling_mass spectrometry_v2_maf.tsv	MetaboLights	MTBLS38	http://www.ebi.ac.uk/metabolights/MTBLS38	m_metabolite standards_metabolite profiling_mass spectrometry_v2_maf.tsv						Jan-11		positive control
L-thialysine	Sample preparation	reference compound	Chromatography	Waters Acquity UPLC	Waters HSS T3 150 x 2mm, 1.7 µm	Trifunctional Aklyl C18 (T3)	Mass spectrometry	positive	85-900	LTQ Orbitrap Velos	MS	1001742	ESI			LTQ Orbitrap Velos	MS	1001742	L-thialysine	L-thialysine.mzML	MetaboLights	MTBLS38	http://www.ebi.ac.uk/metabolights/MTBLS38	Data Processing and Transformation	Metabolite identification	m_metabolite standards_metabolite profiling_mass spectrometry_v2_maf.tsv	MetaboLights	MTBLS38	http://www.ebi.ac.uk/metabolights/MTBLS38	m_metabolite standards_metabolite profiling_mass spectrometry_v2_maf.tsv						Jan-11		positive control
methyl jasmonate	Sample preparation	reference compound	Chromatography	Waters Acquity UPLC	Waters HSS T3 150 x 2mm, 1.7 µm	Trifunctional Aklyl C18 (T3)	Mass spectrometry	positive	85-900	LTQ Orbitrap Velos	MS	1001742	ESI			LTQ Orbitrap Velos	MS	1001742	methyl_jasmonate	methyl_(-)-jasmonate.mzML	MetaboLights	MTBLS38	http://www.ebi.ac.uk/metabolights/MTBLS38	Data Processing and Transformation	Metabolite identification	m_metabolite standards_metabolite profiling_mass spectrometry_v2_maf.tsv	MetaboLights	MTBLS38	http://www.ebi.ac.uk/metabolights/MTBLS38	m_metabolite standards_metabolite profiling_mass spectrometry_v2_maf.tsv						Jan-11		positive control
naringenin	Sample preparation	reference compound	Chromatography	Waters Acquity UPLC	Waters HSS T3 150 x 2mm, 1.7 µm	Trifunctional Aklyl C18 (T3)	Mass spectrometry	positive	85-900	LTQ Orbitrap Velos	MS	1001742	ESI			LTQ Orbitrap Velos	MS	1001742	naringenin	naringenin.mzML	MetaboLights	MTBLS38	http://www.ebi.ac.uk/metabolights/MTBLS38	Data Processing and Transformation	Metabolite identification	m_metabolite standards_metabolite profiling_mass spectrometry_v2_maf.tsv	MetaboLights	MTBLS38	http://www.ebi.ac.uk/metabolights/MTBLS38	m_metabolite standards_metabolite profiling_mass spectrometry_v2_maf.tsv						Jan-11		positive control
nicotinamide	Sample preparation	reference compound	Chromatography	Waters Acquity UPLC	Waters HSS T3 150 x 2mm, 1.7 µm	Trifunctional Aklyl C18 (T3)	Mass spectrometry	positive	85-900	LTQ Orbitrap Velos	MS	1001742	ESI			LTQ Orbitrap Velos	MS	1001742	nicotinamide	nicotinamide.mzML	MetaboLights	MTBLS38	http://www.ebi.ac.uk/metabolights/MTBLS38	Data Processing and Transformation	Metabolite identification	m_metabolite standards_metabolite profiling_mass spectrometry_v2_maf.tsv	MetaboLights	MTBLS38	http://www.ebi.ac.uk/metabolights/MTBLS38	m_metabolite standards_metabolite profiling_mass spectrometry_v2_maf.tsv						Jan-11		positive control
N-methylnicotinate	Sample preparation	reference compound	Chromatography	Waters Acquity UPLC	Waters HSS T3 150 x 2mm, 1.7 µm	Trifunctional Aklyl C18 (T3)	Mass spectrometry	positive	85-900	LTQ Orbitrap Velos	MS	1001742	ESI			LTQ Orbitrap Velos	MS	1001742	N-methylnicotinate	N-methylnicotinate.mzML	MetaboLights	MTBLS38	http://www.ebi.ac.uk/metabolights/MTBLS38	Data Processing and Transformation	Metabolite identification	m_metabolite standards_metabolite profiling_mass spectrometry_v2_maf.tsv	MetaboLights	MTBLS38	http://www.ebi.ac.uk/metabolights/MTBLS38	m_metabolite standards_metabolite profiling_mass spectrometry_v2_maf.tsv						Jan-11		positive control
proline	Sample preparation	reference compound	Chromatography	Waters Acquity UPLC	Waters HSS T3 150 x 2mm, 1.7 µm	Trifunctional Aklyl C18 (T3)	Mass spectrometry	positive	85-900	LTQ Orbitrap Velos	MS	1001742	ESI			LTQ Orbitrap Velos	MS	1001742	proline	proline.mzML	MetaboLights	MTBLS38	http://www.ebi.ac.uk/metabolights/MTBLS38	Data Processing and Transformation	Metabolite identification	m_metabolite standards_metabolite profiling_mass spectrometry_v2_maf.tsv	MetaboLights	MTBLS38	http://www.ebi.ac.uk/metabolights/MTBLS38	m_metabolite standards_metabolite profiling_mass spectrometry_v2_maf.tsv						Jan-11		positive control
quercetin	Sample preparation	reference compound	Chromatography	Waters Acquity UPLC	Waters HSS T3 150 x 2mm, 1.7 µm	Trifunctional Aklyl C18 (T3)	Mass spectrometry	positive	85-900	LTQ Orbitrap Velos	MS	1001742	ESI			LTQ Orbitrap Velos	MS	1001742	quercetin	quercetin.mzML	MetaboLights	MTBLS38	http://www.ebi.ac.uk/metabolights/MTBLS38	Data Processing and Transformation	Metabolite identification	m_metabolite standards_metabolite profiling_mass spectrometry_v2_maf.tsv	MetaboLights	MTBLS38	http://www.ebi.ac.uk/metabolights/MTBLS38	m_metabolite standards_metabolite profiling_mass spectrometry_v2_maf.tsv						Jan-11		positive control
quinolin-8-ol	Sample preparation	reference compound	Chromatography	Waters Acquity UPLC	Waters HSS T3 150 x 2mm, 1.7 µm	Trifunctional Aklyl C18 (T3)	Mass spectrometry	positive	85-900	LTQ Orbitrap Velos	MS	1001742	ESI			LTQ Orbitrap Velos	MS	1001742	quinolin-8-ol	quinolin-8-ol.mzML	MetaboLights	MTBLS38	http://www.ebi.ac.uk/metabolights/MTBLS38	Data Processing and Transformation	Metabolite identification	m_metabolite standards_metabolite profiling_mass spectrometry_v2_maf.tsv	MetaboLights	MTBLS38	http://www.ebi.ac.uk/metabolights/MTBLS38	m_metabolite standards_metabolite profiling_mass spectrometry_v2_maf.tsv						Jan-11		positive control
trans-zeatin	Sample preparation	reference compound	Chromatography	Waters Acquity UPLC	Waters HSS T3 150 x 2mm, 1.7 µm	Trifunctional Aklyl C18 (T3)	Mass spectrometry	positive	85-900	LTQ Orbitrap Velos	MS	1001742	ESI			LTQ Orbitrap Velos	MS	1001742	trans-zeatin	trans-zeatin.mzML	MetaboLights	MTBLS38	http://www.ebi.ac.uk/metabolights/MTBLS38	Data Processing and Transformation	Metabolite identification	m_metabolite standards_metabolite profiling_mass spectrometry_v2_maf.tsv	MetaboLights	MTBLS38	http://www.ebi.ac.uk/metabolights/MTBLS38	m_metabolite standards_metabolite profiling_mass spectrometry_v2_maf.tsv						Jan-11		positive control
uridine	Sample preparation	reference compound	Chromatography	Waters Acquity UPLC	Waters HSS T3 150 x 2mm, 1.7 µm	Trifunctional Aklyl C18 (T3)	Mass spectrometry	positive	85-900	LTQ Orbitrap Velos	MS	1001742	ESI			LTQ Orbitrap Velos	MS	1001742	uridine	uridine.mzML	MetaboLights	MTBLS38	http://www.ebi.ac.uk/metabolights/MTBLS38	Data Processing and Transformation	Metabolite identification	m_metabolite standards_metabolite profiling_mass spectrometry_v2_maf.tsv	MetaboLights	MTBLS38	http://www.ebi.ac.uk/metabolights/MTBLS38	m_metabolite standards_metabolite profiling_mass spectrometry_v2_maf.tsv						Jan-11		positive control
#tomatoes, negative scan polarity
01_TomQC	Sample preparation	Polar Extract	Chromatography	Waters Acquity UPLC	Waters HSS T3 150 x 2mm, 1.7 µm	Trifunctional Aklyl C18 (T3)	Mass spectrometry	negative	95-900	LTQ Orbitrap Velos	MS	1001742	ESI	MS	1000073	LTQ Orbitrap Velos	MS	1001742	20100923_01_TomQC	neg_20100923_01_TomQC.mzML	MetaboLights	MTBLS36	http://www.ebi.ac.uk/metabolights/MTBLS36	Data Processing and Transformation	Metabolite identification	m_esb tomato_metabolite profiling_mass spectrometry-1_v2_maf.tsv	MetaboLights	MTBLS36	http://www.ebi.ac.uk/metabolights/MTBLS36	m_esb tomato_metabolite profiling_mass spectrometry-1_v2_maf.tsv			day	UO	33	23/09/2010	1	positive control
01_TomQC	Sample preparation	Polar Extract	Chromatography	Waters Acquity UPLC	Waters HSS T3 150 x 2mm, 1.7 µm	Trifunctional Aklyl C18 (T3)	Mass spectrometry	negative	95-900	LTQ Orbitrap Velos	MS	1001742	ESI	MS	1000073	LTQ Orbitrap Velos	MS	1001742	20100923_02_TomQC	neg_20100923_02_TomQC.mzML	MetaboLights	MTBLS36	http://www.ebi.ac.uk/metabolights/MTBLS36	Data Processing and Transformation	Metabolite identification	m_esb tomato_metabolite profiling_mass spectrometry-1_v2_maf.tsv	MetaboLights	MTBLS36	http://www.ebi.ac.uk/metabolights/MTBLS36	m_esb tomato_metabolite profiling_mass spectrometry-1_v2_maf.tsv			day	UO	33	23/09/2010	1	positive control
01_TomQC	Sample preparation	Polar Extract	Chromatography	Waters Acquity UPLC	Waters HSS T3 150 x 2mm, 1.7 µm	Trifunctional Aklyl C18 (T3)	Mass spectrometry	negative	95-900	LTQ Orbitrap Velos	MS	1001742	ESI	MS	1000073	LTQ Orbitrap Velos	MS	1001742	20100923_03_TomQC	neg_20100923_03_TomQC.mzML	MetaboLights	MTBLS36	http://www.ebi.ac.uk/metabolights/MTBLS36	Data Processing and Transformation	Metabolite identification	m_esb tomato_metabolite profiling_mass spectrometry-1_v2_maf.tsv	MetaboLights	MTBLS36	http://www.ebi.ac.uk/metabolights/MTBLS36	m_esb tomato_metabolite profiling_mass spectrometry-1_v2_maf.tsv			day	UO	33	23/09/2010	1	positive control
01_Mixed	Sample preparation	Polar Extract	Chromatography	Waters Acquity UPLC	Waters HSS T3 150 x 2mm, 1.7 µm	Trifunctional Aklyl C18 (T3)	Mass spectrometry	negative	95-900	LTQ Orbitrap Velos	MS	1001742	ESI	MS	1000073	LTQ Orbitrap Velos	MS	1001742	20100923_04_Mixed	neg_20100923_04_Mixed.mzML	MetaboLights	MTBLS36	http://www.ebi.ac.uk/metabolights/MTBLS36	Data Processing and Transformation	Metabolite identification	m_esb tomato_metabolite profiling_mass spectrometry-1_v2_maf.tsv	MetaboLights	MTBLS36	http://www.ebi.ac.uk/metabolights/MTBLS36	m_esb tomato_metabolite profiling_mass spectrometry-1_v2_maf.tsv	Mix		day	UO	33	23/09/2010	1	positive control
01_AC+_51	Sample preparation	Polar Extract	Chromatography	Waters Acquity UPLC	Waters HSS T3 150 x 2mm, 1.7 µm	Trifunctional Aklyl C18 (T3)	Mass spectrometry	negative	95-900	LTQ Orbitrap Velos	MS	1001742	ESI	MS	1000073	LTQ Orbitrap Velos	MS	1001742	20100923_05_AC+_51	neg_20100923_05_AC+_51.mzML	MetaboLights	MTBLS36	http://www.ebi.ac.uk/metabolights/MTBLS36	Data Processing and Transformation	Metabolite identification	m_esb tomato_metabolite profiling_mass spectrometry-1_v2_maf.tsv	MetaboLights	MTBLS36	http://www.ebi.ac.uk/metabolights/MTBLS36	m_esb tomato_metabolite profiling_mass spectrometry-1_v2_maf.tsv	AC+	51	day	UO	33	23/09/2010	1	analytical sample
01_RIN_51	Sample preparation	Polar Extract	Chromatography	Waters Acquity UPLC	Waters HSS T3 150 x 2mm, 1.7 µm	Trifunctional Aklyl C18 (T3)	Mass spectrometry	negative	95-900	LTQ Orbitrap Velos	MS	1001742	ESI	MS	1000073	LTQ Orbitrap Velos	MS	1001742	20100923_06_RIN_51	neg_20100923_06_RIN_51.mzML	MetaboLights	MTBLS36	http://www.ebi.ac.uk/metabolights/MTBLS36	Data Processing and Transformation	Metabolite identification	m_esb tomato_metabolite profiling_mass spectrometry-1_v2_maf.tsv	MetaboLights	MTBLS36	http://www.ebi.ac.uk/metabolights/MTBLS36	m_esb tomato_metabolite profiling_mass spectrometry-1_v2_maf.tsv	RIN	51	day	UO	33	23/09/2010	1	analytical sample
01_NOR_51	Sample preparation	Polar Extract	Chromatography	Waters Acquity UPLC	Waters HSS T3 150 x 2mm, 1.7 µm	Trifunctional Aklyl C18 (T3)	Mass spectrometry	negative	95-900	LTQ Orbitrap Velos	MS	1001742	ESI	MS	1000073	LTQ Orbitrap Velos	MS	1001742	20100923_07_NOR_51	neg_20100923_07_NOR_51.mzML	MetaboLights	MTBLS36	http://www.ebi.ac.uk/metabolights/MTBLS36	Data Processing and Transformation	Metabolite identification	m_esb tomato_metabolite profiling_mass spectrometry-1_v2_maf.tsv	MetaboLights	MTBLS36	http://www.ebi.ac.uk/metabolights/MTBLS36	m_esb tomato_metabolite profiling_mass spectrometry-1_v2_maf.tsv	NOR	51	day	UO	33	23/09/2010	1	analytical sample
01_CNR_51	Sample preparation	Polar Extract	Chromatography	Waters Acquity UPLC	Waters HSS T3 150 x 2mm, 1.7 µm	Trifunctional Aklyl C18 (T3)	Mass spectrometry	negative	95-900	LTQ Orbitrap Velos	MS	1001742	ESI	MS	1000073	LTQ Orbitrap Velos	MS	1001742	20100923_08_CNR_51	neg_20100923_08_CNR_51.mzML	MetaboLights	MTBLS36	http://www.ebi.ac.uk/metabolights/MTBLS36	Data Processing and Transformation	Metabolite identification	m_esb tomato_metabolite profiling_mass spectrometry-1_v2_maf.tsv	MetaboLights	MTBLS36	http://www.ebi.ac.uk/metabolights/MTBLS36	m_esb tomato_metabolite profiling_mass spectrometry-1_v2_maf.tsv	CNR	51	day	UO	33	23/09/2010	1	analytical sample
01_TomQC	Sample preparation	Polar Extract	Chromatography	Waters Acquity UPLC	Waters HSS T3 150 x 2mm, 1.7 µm	Trifunctional Aklyl C18 (T3)	Mass spectrometry	negative	95-900	LTQ Orbitrap Velos	MS	1001742	ESI	MS	1000073	LTQ Orbitrap Velos	MS	1001742	20100923_09_TomQC	neg_20100923_09_TomQC.mzML	MetaboLights	MTBLS36	http://www.ebi.ac.uk/metabolights/MTBLS36	Data Processing and Transformation	Metabolite identification	m_esb tomato_metabolite profiling_mass spectrometry-1_v2_maf.tsv	MetaboLights	MTBLS36	http://www.ebi.ac.uk/metabolights/MTBLS36	m_esb tomato_metabolite profiling_mass spectrometry-1_v2_maf.tsv			day	UO	33	23/09/2010	1	positive control
01_Mixed	Sample preparation	Polar Extract	Chromatography	Waters Acquity UPLC	Waters HSS T3 150 x 2mm, 1.7 µm	Trifunctional Aklyl C18 (T3)	Mass spectrometry	negative	95-900	LTQ Orbitrap Velos	MS	1001742	ESI	MS	1000073	LTQ Orbitrap Velos	MS	1001742	20100923_10_Mixed	neg_20100923_10_Mixed.mzML	MetaboLights	MTBLS36	http://www.ebi.ac.uk/metabolights/MTBLS36	Data Processing and Transformation	Metabolite identification	m_esb tomato_metabolite profiling_mass spectrometry-1_v2_maf.tsv	MetaboLights	MTBLS36	http://www.ebi.ac.uk/metabolights/MTBLS36	m_esb tomato_metabolite profiling_mass spectrometry-1_v2_maf.tsv	Mix		day	UO	33	23/09/2010	1	positive control
01_AC+_20	Sample preparation	Polar Extract	Chromatography	Waters Acquity UPLC	Waters HSS T3 150 x 2mm, 1.7 µm	Trifunctional Aklyl C18 (T3)	Mass spectrometry	negative	95-900	LTQ Orbitrap Velos	MS	1001742	ESI	MS	1000073	LTQ Orbitrap Velos	MS	1001742	20100923_11_AC+_20	neg_20100923_11_AC+_20.mzML	MetaboLights	MTBLS36	http://www.ebi.ac.uk/metabolights/MTBLS36	Data Processing and Transformation	Metabolite identification	m_esb tomato_metabolite profiling_mass spectrometry-1_v2_maf.tsv	MetaboLights	MTBLS36	http://www.ebi.ac.uk/metabolights/MTBLS36	m_esb tomato_metabolite profiling_mass spectrometry-1_v2_maf.tsv	AC+	20	day	UO	33	23/09/2010	1	analytical sample
01_NOR_20	Sample preparation	Polar Extract	Chromatography	Waters Acquity UPLC	Waters HSS T3 150 x 2mm, 1.7 µm	Trifunctional Aklyl C18 (T3)	Mass spectrometry	negative	95-900	LTQ Orbitrap Velos	MS	1001742	ESI	MS	1000073	LTQ Orbitrap Velos	MS	1001742	20100923_12_NOR_20	neg_20100923_12_NOR_20.mzML	MetaboLights	MTBLS36	http://www.ebi.ac.uk/metabolights/MTBLS36	Data Processing and Transformation	Metabolite identification	m_esb tomato_metabolite profiling_mass spectrometry-1_v2_maf.tsv	MetaboLights	MTBLS36	http://www.ebi.ac.uk/metabolights/MTBLS36	m_esb tomato_metabolite profiling_mass spectrometry-1_v2_maf.tsv	NOR	20	day	UO	33	23/09/2010	1	analytical sample
01_RIN_20	Sample preparation	Polar Extract	Chromatography	Waters Acquity UPLC	Waters HSS T3 150 x 2mm, 1.7 µm	Trifunctional Aklyl C18 (T3)	Mass spectrometry	negative	95-900	LTQ Orbitrap Velos	MS	1001742	ESI	MS	1000073	LTQ Orbitrap Velos	MS	1001742	20100923_13_RIN_20	neg_20100923_13_RIN_20.mzML	MetaboLights	MTBLS36	http://www.ebi.ac.uk/metabolights/MTBLS36	Data Processing and Transformation	Metabolite identification	m_esb tomato_metabolite profiling_mass spectrometry-1_v2_maf.tsv	MetaboLights	MTBLS36	http://www.ebi.ac.uk/metabolights/MTBLS36	m_esb tomato_metabolite profiling_mass spectrometry-1_v2_maf.tsv	RIN	20	day	UO	33	23/09/2010	1	analytical sample
01_CNR_20	Sample preparation	Polar Extract	Chromatography	Waters Acquity UPLC	Waters HSS T3 150 x 2mm, 1.7 µm	Trifunctional Aklyl C18 (T3)	Mass spectrometry	negative	95-900	LTQ Orbitrap Velos	MS	1001742	ESI	MS	1000073	LTQ Orbitrap Velos	MS	1001742	20100923_14_CNR_20	neg_20100923_14_CNR_20.mzML	MetaboLights	MTBLS36	http://www.ebi.ac.uk/metabolights/MTBLS36	Data Processing and Transformation	Metabolite identification	m_esb tomato_metabolite profiling_mass spectrometry-1_v2_maf.tsv	MetaboLights	MTBLS36	http://www.ebi.ac.uk/metabolights/MTBLS36	m_esb tomato_metabolite profiling_mass spectrometry-1_v2_maf.tsv	CNR	20	day	UO	33	23/09/2010	1	analytical sample
01_TomQC	Sample preparation	Polar Extract	Chromatography	Waters Acquity UPLC	Waters HSS T3 150 x 2mm, 1.7 µm	Trifunctional Aklyl C18 (T3)	Mass spectrometry	negative	95-900	LTQ Orbitrap Velos	MS	1001742	ESI	MS	1000073	LTQ Orbitrap Velos	MS	1001742	20100923_15_TomQC	neg_20100923_15_TomQC.mzML	MetaboLights	MTBLS36	http://www.ebi.ac.uk/metabolights/MTBLS36	Data Processing and Transformation	Metabolite identification	m_esb tomato_metabolite profiling_mass spectrometry-1_v2_maf.tsv	MetaboLights	MTBLS36	http://www.ebi.ac.uk/metabolights/MTBLS36	m_esb tomato_metabolite profiling_mass spectrometry-1_v2_maf.tsv			day	UO	33	23/09/2010	1	positive control
01_RIN_48	Sample preparation	Polar Extract	Chromatography	Waters Acquity UPLC	Waters HSS T3 150 x 2mm, 1.7 µm	Trifunctional Aklyl C18 (T3)	Mass spectrometry	negative	95-900	LTQ Orbitrap Velos	MS	1001742	ESI	MS	1000073	LTQ Orbitrap Velos	MS	1001742	20100923_16_RIN_48	neg_20100923_16_RIN_48.mzML	MetaboLights	MTBLS36	http://www.ebi.ac.uk/metabolights/MTBLS36	Data Processing and Transformation	Metabolite identification	m_esb tomato_metabolite profiling_mass spectrometry-1_v2_maf.tsv	MetaboLights	MTBLS36	http://www.ebi.ac.uk/metabolights/MTBLS36	m_esb tomato_metabolite profiling_mass spectrometry-1_v2_maf.tsv	RIN	48	day	UO	33	23/09/2010	1	analytical sample
01_AC+_48	Sample preparation	Polar Extract	Chromatography	Waters Acquity UPLC	Waters HSS T3 150 x 2mm, 1.7 µm	Trifunctional Aklyl C18 (T3)	Mass spectrometry	negative	95-900	LTQ Orbitrap Velos	MS	1001742	ESI	MS	1000073	LTQ Orbitrap Velos	MS	1001742	20100923_17_AC+_48	neg_20100923_17_AC+_48.mzML	MetaboLights	MTBLS36	http://www.ebi.ac.uk/metabolights/MTBLS36	Data Processing and Transformation	Metabolite identification	m_esb tomato_metabolite profiling_mass spectrometry-1_v2_maf.tsv	MetaboLights	MTBLS36	http://www.ebi.ac.uk/metabolights/MTBLS36	m_esb tomato_metabolite profiling_mass spectrometry-1_v2_maf.tsv	AC+	48	day	UO	33	23/09/2010	1	analytical sample
01_NOR_48	Sample preparation	Polar Extract	Chromatography	Waters Acquity UPLC	Waters HSS T3 150 x 2mm, 1.7 µm	Trifunctional Aklyl C18 (T3)	Mass spectrometry	negative	95-900	LTQ Orbitrap Velos	MS	1001742	ESI	MS	1000073	LTQ Orbitrap Velos	MS	1001742	20100923_18_NOR_48	neg_20100923_18_NOR_48.mzML	MetaboLights	MTBLS36	http://www.ebi.ac.uk/metabolights/MTBLS36	Data Processing and Transformation	Metabolite identification	m_esb tomato_metabolite profiling_mass spectrometry-1_v2_maf.tsv	MetaboLights	MTBLS36	http://www.ebi.ac.uk/metabolights/MTBLS36	m_esb tomato_metabolite profiling_mass spectrometry-1_v2_maf.tsv	NOR	48	day	UO	33	23/09/2010	1	analytical sample
01_CNR_48	Sample preparation	Polar Extract	Chromatography	Waters Acquity UPLC	Waters HSS T3 150 x 2mm, 1.7 µm	Trifunctional Aklyl C18 (T3)	Mass spectrometry	negative	95-900	LTQ Orbitrap Velos	MS	1001742	ESI	MS	1000073	LTQ Orbitrap Velos	MS	1001742	20100923_19_CNR_48	neg_20100923_19_CNR_48.mzML	MetaboLights	MTBLS36	http://www.ebi.ac.uk/metabolights/MTBLS36	Data Processing and Transformation	Metabolite identification	m_esb tomato_metabolite profiling_mass spectrometry-1_v2_maf.tsv	MetaboLights	MTBLS36	http://www.ebi.ac.uk/metabolights/MTBLS36	m_esb tomato_metabolite profiling_mass spectrometry-1_v2_maf.tsv	CNR	48	day	UO	33	23/09/2010	1	analytical sample
01_TomQC	Sample preparation	Polar Extract	Chromatography	Waters Acquity UPLC	Waters HSS T3 150 x 2mm, 1.7 µm	Trifunctional Aklyl C18 (T3)	Mass spectrometry	negative	95-900	LTQ Orbitrap Velos	MS	1001742	ESI	MS	1000073	LTQ Orbitrap Velos	MS	1001742	20100923_20_TomQC	neg_20100923_20_TomQC.mzML	MetaboLights	MTBLS36	http://www.ebi.ac.uk/metabolights/MTBLS36	Data Processing and Transformation	Metabolite identification	m_esb tomato_metabolite profiling_mass spectrometry-1_v2_maf.tsv	MetaboLights	MTBLS36	http://www.ebi.ac.uk/metabolights/MTBLS36	m_esb tomato_metabolite profiling_mass spectrometry-1_v2_maf.tsv			day	UO	33	23/09/2010	1	positive control
01_AC+_53	Sample preparation	Polar Extract	Chromatography	Waters Acquity UPLC	Waters HSS T3 150 x 2mm, 1.7 µm	Trifunctional Aklyl C18 (T3)	Mass spectrometry	negative	95-900	LTQ Orbitrap Velos	MS	1001742	ESI	MS	1000073	LTQ Orbitrap Velos	MS	1001742	20100923_21_AC+_53	neg_20100923_21_AC+_53.mzML	MetaboLights	MTBLS36	http://www.ebi.ac.uk/metabolights/MTBLS36	Data Processing and Transformation	Metabolite identification	m_esb tomato_metabolite profiling_mass spectrometry-1_v2_maf.tsv	MetaboLights	MTBLS36	http://www.ebi.ac.uk/metabolights/MTBLS36	m_esb tomato_metabolite profiling_mass spectrometry-1_v2_maf.tsv	AC+	53	day	UO	33	23/09/2010	1	analytical sample
01_CNR_53	Sample preparation	Polar Extract	Chromatography	Waters Acquity UPLC	Waters HSS T3 150 x 2mm, 1.7 µm	Trifunctional Aklyl C18 (T3)	Mass spectrometry	negative	95-900	LTQ Orbitrap Velos	MS	1001742	ESI	MS	1000073	LTQ Orbitrap Velos	MS	1001742	20100923_22_CNR_53	neg_20100923_22_CNR_53.mzML	MetaboLights	MTBLS36	http://www.ebi.ac.uk/metabolights/MTBLS36	Data Processing and Transformation	Metabolite identification	m_esb tomato_metabolite profiling_mass spectrometry-1_v2_maf.tsv	MetaboLights	MTBLS36	http://www.ebi.ac.uk/metabolights/MTBLS36	m_esb tomato_metabolite profiling_mass spectrometry-1_v2_maf.tsv	CNR	53	day	UO	33	23/09/2010	1	analytical sample
01_RIN_53	Sample preparation	Polar Extract	Chromatography	Waters Acquity UPLC	Waters HSS T3 150 x 2mm, 1.7 µm	Trifunctional Aklyl C18 (T3)	Mass spectrometry	negative	95-900	LTQ Orbitrap Velos	MS	1001742	ESI	MS	1000073	LTQ Orbitrap Velos	MS	1001742	20100923_23_RIN_53	neg_20100923_23_RIN_53.mzML	MetaboLights	MTBLS36	http://www.ebi.ac.uk/metabolights/MTBLS36	Data Processing and Transformation	Metabolite identification	m_esb tomato_metabolite profiling_mass spectrometry-1_v2_maf.tsv	MetaboLights	MTBLS36	http://www.ebi.ac.uk/metabolights/MTBLS36	m_esb tomato_metabolite profiling_mass spectrometry-1_v2_maf.tsv	RIN	53	day	UO	33	23/09/2010	1	analytical sample
01_NOR_53	Sample preparation	Polar Extract	Chromatography	Waters Acquity UPLC	Waters HSS T3 150 x 2mm, 1.7 µm	Trifunctional Aklyl C18 (T3)	Mass spectrometry	negative	95-900	LTQ Orbitrap Velos	MS	1001742	ESI	MS	1000073	LTQ Orbitrap Velos	MS	1001742	20100923_24_NOR_53	neg_20100923_24_NOR_53.mzML	MetaboLights	MTBLS36	http://www.ebi.ac.uk/metabolights/MTBLS36	Data Processing and Transformation	Metabolite identification	m_esb tomato_metabolite profiling_mass spectrometry-1_v2_maf.tsv	MetaboLights	MTBLS36	http://www.ebi.ac.uk/metabolights/MTBLS36	m_esb tomato_metabolite profiling_mass spectrometry-1_v2_maf.tsv	NOR	53	day	UO	33	23/09/2010	1	analytical sample
01_TomQC	Sample preparation	Polar Extract	Chromatography	Waters Acquity UPLC	Waters HSS T3 150 x 2mm, 1.7 µm	Trifunctional Aklyl C18 (T3)	Mass spectrometry	negative	95-900	LTQ Orbitrap Velos	MS	1001742	ESI	MS	1000073	LTQ Orbitrap Velos	MS	1001742	20100923_25_TomQC	neg_20100923_25_TomQC.mzML	MetaboLights	MTBLS36	http://www.ebi.ac.uk/metabolights/MTBLS36	Data Processing and Transformation	Metabolite identification	m_esb tomato_metabolite profiling_mass spectrometry-1_v2_maf.tsv	MetaboLights	MTBLS36	http://www.ebi.ac.uk/metabolights/MTBLS36	m_esb tomato_metabolite profiling_mass spectrometry-1_v2_maf.tsv			day	UO	33	23/09/2010	1	positive control
01_Mixed	Sample preparation	Polar Extract	Chromatography	Waters Acquity UPLC	Waters HSS T3 150 x 2mm, 1.7 µm	Trifunctional Aklyl C18 (T3)	Mass spectrometry	negative	95-900	LTQ Orbitrap Velos	MS	1001742	ESI	MS	1000073	LTQ Orbitrap Velos	MS	1001742	20100923_26_Mixed	neg_20100923_26_Mixed.mzML	MetaboLights	MTBLS36	http://www.ebi.ac.uk/metabolights/MTBLS36	Data Processing and Transformation	Metabolite identification	m_esb tomato_metabolite profiling_mass spectrometry-1_v2_maf.tsv	MetaboLights	MTBLS36	http://www.ebi.ac.uk/metabolights/MTBLS36	m_esb tomato_metabolite profiling_mass spectrometry-1_v2_maf.tsv	Mix		day	UO	33	23/09/2010	1	positive control
01_RIN_52	Sample preparation	Polar Extract	Chromatography	Waters Acquity UPLC	Waters HSS T3 150 x 2mm, 1.7 µm	Trifunctional Aklyl C18 (T3)	Mass spectrometry	negative	95-900	LTQ Orbitrap Velos	MS	1001742	ESI	MS	1000073	LTQ Orbitrap Velos	MS	1001742	20100923_27_RIN_52	neg_20100923_27_RIN_52.mzML	MetaboLights	MTBLS36	http://www.ebi.ac.uk/metabolights/MTBLS36	Data Processing and Transformation	Metabolite identification	m_esb tomato_metabolite profiling_mass spectrometry-1_v2_maf.tsv	MetaboLights	MTBLS36	http://www.ebi.ac.uk/metabolights/MTBLS36	m_esb tomato_metabolite profiling_mass spectrometry-1_v2_maf.tsv	RIN	52	day	UO	33	23/09/2010	1	analytical sample
01_NOR_52	Sample preparation	Polar Extract	Chromatography	Waters Acquity UPLC	Waters HSS T3 150 x 2mm, 1.7 µm	Trifunctional Aklyl C18 (T3)	Mass spectrometry	negative	95-900	LTQ Orbitrap Velos	MS	1001742	ESI	MS	1000073	LTQ Orbitrap Velos	MS	1001742	20100923_28_NOR_52	neg_20100923_28_NOR_52.mzML	MetaboLights	MTBLS36	http://www.ebi.ac.uk/metabolights/MTBLS36	Data Processing and Transformation	Metabolite identification	m_esb tomato_metabolite profiling_mass spectrometry-1_v2_maf.tsv	MetaboLights	MTBLS36	http://www.ebi.ac.uk/metabolights/MTBLS36	m_esb tomato_metabolite profiling_mass spectrometry-1_v2_maf.tsv	NOR	52	day	UO	33	23/09/2010	1	analytical sample
01_AC+_52	Sample preparation	Polar Extract	Chromatography	Waters Acquity UPLC	Waters HSS T3 150 x 2mm, 1.7 µm	Trifunctional Aklyl C18 (T3)	Mass spectrometry	negative	95-900	LTQ Orbitrap Velos	MS	1001742	ESI	MS	1000073	LTQ Orbitrap Velos	MS	1001742	20100923_29_AC+_52	neg_20100923_29_AC+_52.mzML	MetaboLights	MTBLS36	http://www.ebi.ac.uk/metabolights/MTBLS36	Data Processing and Transformation	Metabolite identification	m_esb tomato_metabolite profiling_mass spectrometry-1_v2_maf.tsv	MetaboLights	MTBLS36	http://www.ebi.ac.uk/metabolights/MTBLS36	m_esb tomato_metabolite profiling_mass spectrometry-1_v2_maf.tsv	AC+	52	day	UO	33	23/09/2010	1	analytical sample
01_CNR_52	Sample preparation	Polar Extract	Chromatography	Waters Acquity UPLC	Waters HSS T3 150 x 2mm, 1.7 µm	Trifunctional Aklyl C18 (T3)	Mass spectrometry	negative	95-900	LTQ Orbitrap Velos	MS	1001742	ESI	MS	1000073	LTQ Orbitrap Velos	MS	1001742	20100923_30_CNR_52	neg_20100923_30_CNR_52.mzML	MetaboLights	MTBLS36	http://www.ebi.ac.uk/metabolights/MTBLS36	Data Processing and Transformation	Metabolite identification	m_esb tomato_metabolite profiling_mass spectrometry-1_v2_maf.tsv	MetaboLights	MTBLS36	http://www.ebi.ac.uk/metabolights/MTBLS36	m_esb tomato_metabolite profiling_mass spectrometry-1_v2_maf.tsv	CNR	52	day	UO	33	23/09/2010	1	analytical sample
01_TomQC	Sample preparation	Polar Extract	Chromatography	Waters Acquity UPLC	Waters HSS T3 150 x 2mm, 1.7 µm	Trifunctional Aklyl C18 (T3)	Mass spectrometry	negative	95-900	LTQ Orbitrap Velos	MS	1001742	ESI	MS	1000073	LTQ Orbitrap Velos	MS	1001742	20100923_31_TomQC	neg_20100923_31_TomQC.mzML	MetaboLights	MTBLS36	http://www.ebi.ac.uk/metabolights/MTBLS36	Data Processing and Transformation	Metabolite identification	m_esb tomato_metabolite profiling_mass spectrometry-1_v2_maf.tsv	MetaboLights	MTBLS36	http://www.ebi.ac.uk/metabolights/MTBLS36	m_esb tomato_metabolite profiling_mass spectrometry-1_v2_maf.tsv			day	UO	33	23/09/2010	1	positive control
01_NOR_15	Sample preparation	Polar Extract	Chromatography	Waters Acquity UPLC	Waters HSS T3 150 x 2mm, 1.7 µm	Trifunctional Aklyl C18 (T3)	Mass spectrometry	negative	95-900	LTQ Orbitrap Velos	MS	1001742	ESI	MS	1000073	LTQ Orbitrap Velos	MS	1001742	20100923_32_NOR_15	neg_20100923_32_NOR_15.mzML	MetaboLights	MTBLS36	http://www.ebi.ac.uk/metabolights/MTBLS36	Data Processing and Transformation	Metabolite identification	m_esb tomato_metabolite profiling_mass spectrometry-1_v2_maf.tsv	MetaboLights	MTBLS36	http://www.ebi.ac.uk/metabolights/MTBLS36	m_esb tomato_metabolite profiling_mass spectrometry-1_v2_maf.tsv	NOR	15	day	UO	33	23/09/2010	1	analytical sample
01_CNR_15	Sample preparation	Polar Extract	Chromatography	Waters Acquity UPLC	Waters HSS T3 150 x 2mm, 1.7 µm	Trifunctional Aklyl C18 (T3)	Mass spectrometry	negative	95-900	LTQ Orbitrap Velos	MS	1001742	ESI	MS	1000073	LTQ Orbitrap Velos	MS	1001742	20100923_33_CNR_15	neg_20100923_33_CNR_15.mzML	MetaboLights	MTBLS36	http://www.ebi.ac.uk/metabolights/MTBLS36	Data Processing and Transformation	Metabolite identification	m_esb tomato_metabolite profiling_mass spectrometry-1_v2_maf.tsv	MetaboLights	MTBLS36	http://www.ebi.ac.uk/metabolights/MTBLS36	m_esb tomato_metabolite profiling_mass spectrometry-1_v2_maf.tsv	CNR	15	day	UO	33	23/09/2010	1	analytical sample
01_RIN_15	Sample preparation	Polar Extract	Chromatography	Waters Acquity UPLC	Waters HSS T3 150 x 2mm, 1.7 µm	Trifunctional Aklyl C18 (T3)	Mass spectrometry	negative	95-900	LTQ Orbitrap Velos	MS	1001742	ESI	MS	1000073	LTQ Orbitrap Velos	MS	1001742	20100923_34_RIN_15	neg_20100923_34_RIN_15.mzML	MetaboLights	MTBLS36	http://www.ebi.ac.uk/metabolights/MTBLS36	Data Processing and Transformation	Metabolite identification	m_esb tomato_metabolite profiling_mass spectrometry-1_v2_maf.tsv	MetaboLights	MTBLS36	http://www.ebi.ac.uk/metabolights/MTBLS36	m_esb tomato_metabolite profiling_mass spectrometry-1_v2_maf.tsv	RIN	15	day	UO	33	23/09/2010	1	analytical sample
01_AC+_15	Sample preparation	Polar Extract	Chromatography	Waters Acquity UPLC	Waters HSS T3 150 x 2mm, 1.7 µm	Trifunctional Aklyl C18 (T3)	Mass spectrometry	negative	95-900	LTQ Orbitrap Velos	MS	1001742	ESI	MS	1000073	LTQ Orbitrap Velos	MS	1001742	20100923_35_AC+_15	neg_20100923_35_AC+_15.mzML	MetaboLights	MTBLS36	http://www.ebi.ac.uk/metabolights/MTBLS36	Data Processing and Transformation	Metabolite identification	m_esb tomato_metabolite profiling_mass spectrometry-1_v2_maf.tsv	MetaboLights	MTBLS36	http://www.ebi.ac.uk/metabolights/MTBLS36	m_esb tomato_metabolite profiling_mass spectrometry-1_v2_maf.tsv	AC+	15	day	UO	33	23/09/2010	1	analytical sample
01_TomQC	Sample preparation	Polar Extract	Chromatography	Waters Acquity UPLC	Waters HSS T3 150 x 2mm, 1.7 µm	Trifunctional Aklyl C18 (T3)	Mass spectrometry	negative	95-900	LTQ Orbitrap Velos	MS	1001742	ESI	MS	1000073	LTQ Orbitrap Velos	MS	1001742	20100923_36_TomQC	neg_20100923_36_TomQC.mzML	MetaboLights	MTBLS36	http://www.ebi.ac.uk/metabolights/MTBLS36	Data Processing and Transformation	Metabolite identification	m_esb tomato_metabolite profiling_mass spectrometry-1_v2_maf.tsv	MetaboLights	MTBLS36	http://www.ebi.ac.uk/metabolights/MTBLS36	m_esb tomato_metabolite profiling_mass spectrometry-1_v2_maf.tsv			day	UO	33	23/09/2010	1	positive control
01_Blank	Sample preparation	Polar Extract	Chromatography	Waters Acquity UPLC	Waters HSS T3 150 x 2mm, 1.7 µm	Trifunctional Aklyl C18 (T3)	Mass spectrometry	negative	95-900	LTQ Orbitrap Velos	MS	1001742	ESI	MS	1000073	LTQ Orbitrap Velos	MS	1001742	20100923_37_Blank	neg_20100923_37_Blank.mzML	MetaboLights	MTBLS36	http://www.ebi.ac.uk/metabolights/MTBLS36	Data Processing and Transformation	Metabolite identification	m_esb tomato_metabolite profiling_mass spectrometry-1_v2_maf.tsv	MetaboLights	MTBLS36	http://www.ebi.ac.uk/metabolights/MTBLS36	m_esb tomato_metabolite profiling_mass spectrometry-1_v2_maf.tsv			day	UO	33	23/09/2010	1	negative control
01_RIN_30	Sample preparation	Polar Extract	Chromatography	Waters Acquity UPLC	Waters HSS T3 150 x 2mm, 1.7 µm	Trifunctional Aklyl C18 (T3)	Mass spectrometry	negative	95-900	LTQ Orbitrap Velos	MS	1001742	ESI	MS	1000073	LTQ Orbitrap Velos	MS	1001742	20100923_38_RIN_30	neg_20100923_38_RIN_30.mzML	MetaboLights	MTBLS36	http://www.ebi.ac.uk/metabolights/MTBLS36	Data Processing and Transformation	Metabolite identification	m_esb tomato_metabolite profiling_mass spectrometry-1_v2_maf.tsv	MetaboLights	MTBLS36	http://www.ebi.ac.uk/metabolights/MTBLS36	m_esb tomato_metabolite profiling_mass spectrometry-1_v2_maf.tsv	RIN	30	day	UO	33	23/09/2010	1	analytical sample
01_CNR_30	Sample preparation	Polar Extract	Chromatography	Waters Acquity UPLC	Waters HSS T3 150 x 2mm, 1.7 µm	Trifunctional Aklyl C18 (T3)	Mass spectrometry	negative	95-900	LTQ Orbitrap Velos	MS	1001742	ESI	MS	1000073	LTQ Orbitrap Velos	MS	1001742	20100923_39_CNR_30	neg_20100923_39_CNR_30.mzML	MetaboLights	MTBLS36	http://www.ebi.ac.uk/metabolights/MTBLS36	Data Processing and Transformation	Metabolite identification	m_esb tomato_metabolite profiling_mass spectrometry-1_v2_maf.tsv	MetaboLights	MTBLS36	http://www.ebi.ac.uk/metabolights/MTBLS36	m_esb tomato_metabolite profiling_mass spectrometry-1_v2_maf.tsv	CNR	30	day	UO	33	23/09/2010	1	analytical sample
01_NOR_30	Sample preparation	Polar Extract	Chromatography	Waters Acquity UPLC	Waters HSS T3 150 x 2mm, 1.7 µm	Trifunctional Aklyl C18 (T3)	Mass spectrometry	negative	95-900	LTQ Orbitrap Velos	MS	1001742	ESI	MS	1000073	LTQ Orbitrap Velos	MS	1001742	20100923_40_NOR_30	neg_20100923_40_NOR_30.mzML	MetaboLights	MTBLS36	http://www.ebi.ac.uk/metabolights/MTBLS36	Data Processing and Transformation	Metabolite identification	m_esb tomato_metabolite profiling_mass spectrometry-1_v2_maf.tsv	MetaboLights	MTBLS36	http://www.ebi.ac.uk/metabolights/MTBLS36	m_esb tomato_metabolite profiling_mass spectrometry-1_v2_maf.tsv	NOR	30	day	UO	33	23/09/2010	1	analytical sample
01_AC+_30	Sample preparation	Polar Extract	Chromatography	Waters Acquity UPLC	Waters HSS T3 150 x 2mm, 1.7 µm	Trifunctional Aklyl C18 (T3)	Mass spectrometry	negative	95-900	LTQ Orbitrap Velos	MS	1001742	ESI	MS	1000073	LTQ Orbitrap Velos	MS	1001742	20100923_41_AC+_30	neg_20100923_41_AC+_30.mzML	MetaboLights	MTBLS36	http://www.ebi.ac.uk/metabolights/MTBLS36	Data Processing and Transformation	Metabolite identification	m_esb tomato_metabolite profiling_mass spectrometry-1_v2_maf.tsv	MetaboLights	MTBLS36	http://www.ebi.ac.uk/metabolights/MTBLS36	m_esb tomato_metabolite profiling_mass spectrometry-1_v2_maf.tsv	AC+	30	day	UO	33	23/09/2010	1	analytical sample
01_TomQC	Sample preparation	Polar Extract	Chromatography	Waters Acquity UPLC	Waters HSS T3 150 x 2mm, 1.7 µm	Trifunctional Aklyl C18 (T3)	Mass spectrometry	negative	95-900	LTQ Orbitrap Velos	MS	1001742	ESI	MS	1000073	LTQ Orbitrap Velos	MS	1001742	20100923_42_TomQC	neg_20100923_42_TomQC.mzML	MetaboLights	MTBLS36	http://www.ebi.ac.uk/metabolights/MTBLS36	Data Processing and Transformation	Metabolite identification	m_esb tomato_metabolite profiling_mass spectrometry-1_v2_maf.tsv	MetaboLights	MTBLS36	http://www.ebi.ac.uk/metabolights/MTBLS36	m_esb tomato_metabolite profiling_mass spectrometry-1_v2_maf.tsv			day	UO	33	23/09/2010	1	positive control
01_AC+_49	Sample preparation	Polar Extract	Chromatography	Waters Acquity UPLC	Waters HSS T3 150 x 2mm, 1.7 µm	Trifunctional Aklyl C18 (T3)	Mass spectrometry	negative	95-900	LTQ Orbitrap Velos	MS	1001742	ESI	MS	1000073	LTQ Orbitrap Velos	MS	1001742	20100923_43_AC+_49	neg_20100923_43_AC+_49.mzML	MetaboLights	MTBLS36	http://www.ebi.ac.uk/metabolights/MTBLS36	Data Processing and Transformation	Metabolite identification	m_esb tomato_metabolite profiling_mass spectrometry-1_v2_maf.tsv	MetaboLights	MTBLS36	http://www.ebi.ac.uk/metabolights/MTBLS36	m_esb tomato_metabolite profiling_mass spectrometry-1_v2_maf.tsv	AC+	49	day	UO	33	23/09/2010	1	analytical sample
01_NOR_49	Sample preparation	Polar Extract	Chromatography	Waters Acquity UPLC	Waters HSS T3 150 x 2mm, 1.7 µm	Trifunctional Aklyl C18 (T3)	Mass spectrometry	negative	95-900	LTQ Orbitrap Velos	MS	1001742	ESI	MS	1000073	LTQ Orbitrap Velos	MS	1001742	20100923_44_NOR_49	neg_20100923_44_NOR_49.mzML	MetaboLights	MTBLS36	http://www.ebi.ac.uk/metabolights/MTBLS36	Data Processing and Transformation	Metabolite identification	m_esb tomato_metabolite profiling_mass spectrometry-1_v2_maf.tsv	MetaboLights	MTBLS36	http://www.ebi.ac.uk/metabolights/MTBLS36	m_esb tomato_metabolite profiling_mass spectrometry-1_v2_maf.tsv	NOR	49	day	UO	33	23/09/2010	1	analytical sample
01_RIN_49	Sample preparation	Polar Extract	Chromatography	Waters Acquity UPLC	Waters HSS T3 150 x 2mm, 1.7 µm	Trifunctional Aklyl C18 (T3)	Mass spectrometry	negative	95-900	LTQ Orbitrap Velos	MS	1001742	ESI	MS	1000073	LTQ Orbitrap Velos	MS	1001742	20100923_45_RIN_49	neg_20100923_45_RIN_49.mzML	MetaboLights	MTBLS36	http://www.ebi.ac.uk/metabolights/MTBLS36	Data Processing and Transformation	Metabolite identification	m_esb tomato_metabolite profiling_mass spectrometry-1_v2_maf.tsv	MetaboLights	MTBLS36	http://www.ebi.ac.uk/metabolights/MTBLS36	m_esb tomato_metabolite profiling_mass spectrometry-1_v2_maf.tsv	RIN	49	day	UO	33	23/09/2010	1	analytical sample
01_CNR_49	Sample preparation	Polar Extract	Chromatography	Waters Acquity UPLC	Waters HSS T3 150 x 2mm, 1.7 µm	Trifunctional Aklyl C18 (T3)	Mass spectrometry	negative	95-900	LTQ Orbitrap Velos	MS	1001742	ESI	MS	1000073	LTQ Orbitrap Velos	MS	1001742	20100923_46_CNR_49	neg_20100923_46_CNR_49.mzML	MetaboLights	MTBLS36	http://www.ebi.ac.uk/metabolights/MTBLS36	Data Processing and Transformation	Metabolite identification	m_esb tomato_metabolite profiling_mass spectrometry-1_v2_maf.tsv	MetaboLights	MTBLS36	http://www.ebi.ac.uk/metabolights/MTBLS36	m_esb tomato_metabolite profiling_mass spectrometry-1_v2_maf.tsv	CNR	49	day	UO	33	23/09/2010	1	analytical sample
01_TomQC	Sample preparation	Polar Extract	Chromatography	Waters Acquity UPLC	Waters HSS T3 150 x 2mm, 1.7 µm	Trifunctional Aklyl C18 (T3)	Mass spectrometry	negative	95-900	LTQ Orbitrap Velos	MS	1001742	ESI	MS	1000073	LTQ Orbitrap Velos	MS	1001742	20100923_47_TomQC	neg_20100923_47_TomQC.mzML	MetaboLights	MTBLS36	http://www.ebi.ac.uk/metabolights/MTBLS36	Data Processing and Transformation	Metabolite identification	m_esb tomato_metabolite profiling_mass spectrometry-1_v2_maf.tsv	MetaboLights	MTBLS36	http://www.ebi.ac.uk/metabolights/MTBLS36	m_esb tomato_metabolite profiling_mass spectrometry-1_v2_maf.tsv			day	UO	33	23/09/2010	1	positive control
01_RIN_25	Sample preparation	Polar Extract	Chromatography	Waters Acquity UPLC	Waters HSS T3 150 x 2mm, 1.7 µm	Trifunctional Aklyl C18 (T3)	Mass spectrometry	negative	95-900	LTQ Orbitrap Velos	MS	1001742	ESI	MS	1000073	LTQ Orbitrap Velos	MS	1001742	20100923_48_RIN_25	neg_20100923_48_RIN_25.mzML	MetaboLights	MTBLS36	http://www.ebi.ac.uk/metabolights/MTBLS36	Data Processing and Transformation	Metabolite identification	m_esb tomato_metabolite profiling_mass spectrometry-1_v2_maf.tsv	MetaboLights	MTBLS36	http://www.ebi.ac.uk/metabolights/MTBLS36	m_esb tomato_metabolite profiling_mass spectrometry-1_v2_maf.tsv	RIN	25	day	UO	33	23/09/2010	1	analytical sample
01_AC+_25	Sample preparation	Polar Extract	Chromatography	Waters Acquity UPLC	Waters HSS T3 150 x 2mm, 1.7 µm	Trifunctional Aklyl C18 (T3)	Mass spectrometry	negative	95-900	LTQ Orbitrap Velos	MS	1001742	ESI	MS	1000073	LTQ Orbitrap Velos	MS	1001742	20100923_49_AC+_25	neg_20100923_49_AC+_25.mzML	MetaboLights	MTBLS36	http://www.ebi.ac.uk/metabolights/MTBLS36	Data Processing and Transformation	Metabolite identification	m_esb tomato_metabolite profiling_mass spectrometry-1_v2_maf.tsv	MetaboLights	MTBLS36	http://www.ebi.ac.uk/metabolights/MTBLS36	m_esb tomato_metabolite profiling_mass spectrometry-1_v2_maf.tsv	AC+	25	day	UO	33	23/09/2010	1	analytical sample
01_NOR_25	Sample preparation	Polar Extract	Chromatography	Waters Acquity UPLC	Waters HSS T3 150 x 2mm, 1.7 µm	Trifunctional Aklyl C18 (T3)	Mass spectrometry	negative	95-900	LTQ Orbitrap Velos	MS	1001742	ESI	MS	1000073	LTQ Orbitrap Velos	MS	1001742	20100923_50_NOR_25	neg_20100923_50_NOR_25.mzML	MetaboLights	MTBLS36	http://www.ebi.ac.uk/metabolights/MTBLS36	Data Processing and Transformation	Metabolite identification	m_esb tomato_metabolite profiling_mass spectrometry-1_v2_maf.tsv	MetaboLights	MTBLS36	http://www.ebi.ac.uk/metabolights/MTBLS36	m_esb tomato_metabolite profiling_mass spectrometry-1_v2_maf.tsv	NOR	25	day	UO	33	23/09/2010	1	analytical sample
01_CNR_25	Sample preparation	Polar Extract	Chromatography	Waters Acquity UPLC	Waters HSS T3 150 x 2mm, 1.7 µm	Trifunctional Aklyl C18 (T3)	Mass spectrometry	negative	95-900	LTQ Orbitrap Velos	MS	1001742	ESI	MS	1000073	LTQ Orbitrap Velos	MS	1001742	20100923_51_CNR_25	neg_20100923_51_CNR_25.mzML	MetaboLights	MTBLS36	http://www.ebi.ac.uk/metabolights/MTBLS36	Data Processing and Transformation	Metabolite identification	m_esb tomato_metabolite profiling_mass spectrometry-1_v2_maf.tsv	MetaboLights	MTBLS36	http://www.ebi.ac.uk/metabolights/MTBLS36	m_esb tomato_metabolite profiling_mass spectrometry-1_v2_maf.tsv	CNR	25	day	UO	33	23/09/2010	1	analytical sample
01_TomQC	Sample preparation	Polar Extract	Chromatography	Waters Acquity UPLC	Waters HSS T3 150 x 2mm, 1.7 µm	Trifunctional Aklyl C18 (T3)	Mass spectrometry	negative	95-900	LTQ Orbitrap Velos	MS	1001742	ESI	MS	1000073	LTQ Orbitrap Velos	MS	1001742	20100923_52_TomQC	neg_20100923_52_TomQC.mzML	MetaboLights	MTBLS36	http://www.ebi.ac.uk/metabolights/MTBLS36	Data Processing and Transformation	Metabolite identification	m_esb tomato_metabolite profiling_mass spectrometry-1_v2_maf.tsv	MetaboLights	MTBLS36	http://www.ebi.ac.uk/metabolights/MTBLS36	m_esb tomato_metabolite profiling_mass spectrometry-1_v2_maf.tsv			day	UO	33	23/09/2010	1	positive control
01_CNR_54	Sample preparation	Polar Extract	Chromatography	Waters Acquity UPLC	Waters HSS T3 150 x 2mm, 1.7 µm	Trifunctional Aklyl C18 (T3)	Mass spectrometry	negative	95-900	LTQ Orbitrap Velos	MS	1001742	ESI	MS	1000073	LTQ Orbitrap Velos	MS	1001742	20100923_53_CNR_54	neg_20100923_53_CNR_54.mzML	MetaboLights	MTBLS36	http://www.ebi.ac.uk/metabolights/MTBLS36	Data Processing and Transformation	Metabolite identification	m_esb tomato_metabolite profiling_mass spectrometry-1_v2_maf.tsv	MetaboLights	MTBLS36	http://www.ebi.ac.uk/metabolights/MTBLS36	m_esb tomato_metabolite profiling_mass spectrometry-1_v2_maf.tsv	CNR	54	day	UO	33	23/09/2010	1	analytical sample
01_RIN_54	Sample preparation	Polar Extract	Chromatography	Waters Acquity UPLC	Waters HSS T3 150 x 2mm, 1.7 µm	Trifunctional Aklyl C18 (T3)	Mass spectrometry	negative	95-900	LTQ Orbitrap Velos	MS	1001742	ESI	MS	1000073	LTQ Orbitrap Velos	MS	1001742	20100923_54_RIN_54	neg_20100923_54_RIN_54.mzML	MetaboLights	MTBLS36	http://www.ebi.ac.uk/metabolights/MTBLS36	Data Processing and Transformation	Metabolite identification	m_esb tomato_metabolite profiling_mass spectrometry-1_v2_maf.tsv	MetaboLights	MTBLS36	http://www.ebi.ac.uk/metabolights/MTBLS36	m_esb tomato_metabolite profiling_mass spectrometry-1_v2_maf.tsv	RIN	54	day	UO	33	23/09/2010	1	analytical sample
01_AC+_54	Sample preparation	Polar Extract	Chromatography	Waters Acquity UPLC	Waters HSS T3 150 x 2mm, 1.7 µm	Trifunctional Aklyl C18 (T3)	Mass spectrometry	negative	95-900	LTQ Orbitrap Velos	MS	1001742	ESI	MS	1000073	LTQ Orbitrap Velos	MS	1001742	20100923_55_AC+_54	neg_20100923_55_AC+_54.mzML	MetaboLights	MTBLS36	http://www.ebi.ac.uk/metabolights/MTBLS36	Data Processing and Transformation	Metabolite identification	m_esb tomato_metabolite profiling_mass spectrometry-1_v2_maf.tsv	MetaboLights	MTBLS36	http://www.ebi.ac.uk/metabolights/MTBLS36	m_esb tomato_metabolite profiling_mass spectrometry-1_v2_maf.tsv	AC+	54	day	UO	33	23/09/2010	1	analytical sample
01_NOR_54	Sample preparation	Polar Extract	Chromatography	Waters Acquity UPLC	Waters HSS T3 150 x 2mm, 1.7 µm	Trifunctional Aklyl C18 (T3)	Mass spectrometry	negative	95-900	LTQ Orbitrap Velos	MS	1001742	ESI	MS	1000073	LTQ Orbitrap Velos	MS	1001742	20100923_56_NOR_54	neg_20100923_56_NOR_54.mzML	MetaboLights	MTBLS36	http://www.ebi.ac.uk/metabolights/MTBLS36	Data Processing and Transformation	Metabolite identification	m_esb tomato_metabolite profiling_mass spectrometry-1_v2_maf.tsv	MetaboLights	MTBLS36	http://www.ebi.ac.uk/metabolights/MTBLS36	m_esb tomato_metabolite profiling_mass spectrometry-1_v2_maf.tsv	NOR	54	day	UO	33	23/09/2010	1	analytical sample
01_TomQC	Sample preparation	Polar Extract	Chromatography	Waters Acquity UPLC	Waters HSS T3 150 x 2mm, 1.7 µm	Trifunctional Aklyl C18 (T3)	Mass spectrometry	negative	95-900	LTQ Orbitrap Velos	MS	1001742	ESI	MS	1000073	LTQ Orbitrap Velos	MS	1001742	20100923_57_TomQC	neg_20100923_57_TomQC.mzML	MetaboLights	MTBLS36	http://www.ebi.ac.uk/metabolights/MTBLS36	Data Processing and Transformation	Metabolite identification	m_esb tomato_metabolite profiling_mass spectrometry-1_v2_maf.tsv	MetaboLights	MTBLS36	http://www.ebi.ac.uk/metabolights/MTBLS36	m_esb tomato_metabolite profiling_mass spectrometry-1_v2_maf.tsv			day	UO	33	23/09/2010	1	positive control
01_RIN_40	Sample preparation	Polar Extract	Chromatography	Waters Acquity UPLC	Waters HSS T3 150 x 2mm, 1.7 µm	Trifunctional Aklyl C18 (T3)	Mass spectrometry	negative	95-900	LTQ Orbitrap Velos	MS	1001742	ESI	MS	1000073	LTQ Orbitrap Velos	MS	1001742	20100923_58_RIN_40	neg_20100923_58_RIN_40.mzML	MetaboLights	MTBLS36	http://www.ebi.ac.uk/metabolights/MTBLS36	Data Processing and Transformation	Metabolite identification	m_esb tomato_metabolite profiling_mass spectrometry-1_v2_maf.tsv	MetaboLights	MTBLS36	http://www.ebi.ac.uk/metabolights/MTBLS36	m_esb tomato_metabolite profiling_mass spectrometry-1_v2_maf.tsv	RIN	40	day	UO	33	23/09/2010	1	analytical sample
01_NOR_40	Sample preparation	Polar Extract	Chromatography	Waters Acquity UPLC	Waters HSS T3 150 x 2mm, 1.7 µm	Trifunctional Aklyl C18 (T3)	Mass spectrometry	negative	95-900	LTQ Orbitrap Velos	MS	1001742	ESI	MS	1000073	LTQ Orbitrap Velos	MS	1001742	20100923_59_NOR_40	neg_20100923_59_NOR_40.mzML	MetaboLights	MTBLS36	http://www.ebi.ac.uk/metabolights/MTBLS36	Data Processing and Transformation	Metabolite identification	m_esb tomato_metabolite profiling_mass spectrometry-1_v2_maf.tsv	MetaboLights	MTBLS36	http://www.ebi.ac.uk/metabolights/MTBLS36	m_esb tomato_metabolite profiling_mass spectrometry-1_v2_maf.tsv	NOR	40	day	UO	33	23/09/2010	1	analytical sample
01_CNR_40	Sample preparation	Polar Extract	Chromatography	Waters Acquity UPLC	Waters HSS T3 150 x 2mm, 1.7 µm	Trifunctional Aklyl C18 (T3)	Mass spectrometry	negative	95-900	LTQ Orbitrap Velos	MS	1001742	ESI	MS	1000073	LTQ Orbitrap Velos	MS	1001742	20100923_60_CNR_40	neg_20100923_60_CNR_40.mzML	MetaboLights	MTBLS36	http://www.ebi.ac.uk/metabolights/MTBLS36	Data Processing and Transformation	Metabolite identification	m_esb tomato_metabolite profiling_mass spectrometry-1_v2_maf.tsv	MetaboLights	MTBLS36	http://www.ebi.ac.uk/metabolights/MTBLS36	m_esb tomato_metabolite profiling_mass spectrometry-1_v2_maf.tsv	CNR	40	day	UO	33	23/09/2010	1	analytical sample
01_AC+_40	Sample preparation	Polar Extract	Chromatography	Waters Acquity UPLC	Waters HSS T3 150 x 2mm, 1.7 µm	Trifunctional Aklyl C18 (T3)	Mass spectrometry	negative	95-900	LTQ Orbitrap Velos	MS	1001742	ESI	MS	1000073	LTQ Orbitrap Velos	MS	1001742	20100923_61_AC+_40	neg_20100923_61_AC+_40.mzML	MetaboLights	MTBLS36	http://www.ebi.ac.uk/metabolights/MTBLS36	Data Processing and Transformation	Metabolite identification	m_esb tomato_metabolite profiling_mass spectrometry-1_v2_maf.tsv	MetaboLights	MTBLS36	http://www.ebi.ac.uk/metabolights/MTBLS36	m_esb tomato_metabolite profiling_mass spectrometry-1_v2_maf.tsv	AC+	40	day	UO	33	23/09/2010	1	analytical sample
01_TomQC	Sample preparation	Polar Extract	Chromatography	Waters Acquity UPLC	Waters HSS T3 150 x 2mm, 1.7 µm	Trifunctional Aklyl C18 (T3)	Mass spectrometry	negative	95-900	LTQ Orbitrap Velos	MS	1001742	ESI	MS	1000073	LTQ Orbitrap Velos	MS	1001742	20100923_62_TomQC	neg_20100923_62_TomQC.mzML	MetaboLights	MTBLS36	http://www.ebi.ac.uk/metabolights/MTBLS36	Data Processing and Transformation	Metabolite identification	m_esb tomato_metabolite profiling_mass spectrometry-1_v2_maf.tsv	MetaboLights	MTBLS36	http://www.ebi.ac.uk/metabolights/MTBLS36	m_esb tomato_metabolite profiling_mass spectrometry-1_v2_maf.tsv			day	UO	33	23/09/2010	1	positive control
01_AC+_47	Sample preparation	Polar Extract	Chromatography	Waters Acquity UPLC	Waters HSS T3 150 x 2mm, 1.7 µm	Trifunctional Aklyl C18 (T3)	Mass spectrometry	negative	95-900	LTQ Orbitrap Velos	MS	1001742	ESI	MS	1000073	LTQ Orbitrap Velos	MS	1001742	20100923_63_AC+_47	neg_20100923_63_AC+_47.mzML	MetaboLights	MTBLS36	http://www.ebi.ac.uk/metabolights/MTBLS36	Data Processing and Transformation	Metabolite identification	m_esb tomato_metabolite profiling_mass spectrometry-1_v2_maf.tsv	MetaboLights	MTBLS36	http://www.ebi.ac.uk/metabolights/MTBLS36	m_esb tomato_metabolite profiling_mass spectrometry-1_v2_maf.tsv	AC+	47	day	UO	33	23/09/2010	1	analytical sample
01_CNR_47	Sample preparation	Polar Extract	Chromatography	Waters Acquity UPLC	Waters HSS T3 150 x 2mm, 1.7 µm	Trifunctional Aklyl C18 (T3)	Mass spectrometry	negative	95-900	LTQ Orbitrap Velos	MS	1001742	ESI	MS	1000073	LTQ Orbitrap Velos	MS	1001742	20100923_64_CNR_47	neg_20100923_64_CNR_47.mzML	MetaboLights	MTBLS36	http://www.ebi.ac.uk/metabolights/MTBLS36	Data Processing and Transformation	Metabolite identification	m_esb tomato_metabolite profiling_mass spectrometry-1_v2_maf.tsv	MetaboLights	MTBLS36	http://www.ebi.ac.uk/metabolights/MTBLS36	m_esb tomato_metabolite profiling_mass spectrometry-1_v2_maf.tsv	CNR	47	day	UO	33	23/09/2010	1	analytical sample
01_NOR_47	Sample preparation	Polar Extract	Chromatography	Waters Acquity UPLC	Waters HSS T3 150 x 2mm, 1.7 µm	Trifunctional Aklyl C18 (T3)	Mass spectrometry	negative	95-900	LTQ Orbitrap Velos	MS	1001742	ESI	MS	1000073	LTQ Orbitrap Velos	MS	1001742	20100923_65_NOR_47	neg_20100923_65_NOR_47.mzML	MetaboLights	MTBLS36	http://www.ebi.ac.uk/metabolights/MTBLS36	Data Processing and Transformation	Metabolite identification	m_esb tomato_metabolite profiling_mass spectrometry-1_v2_maf.tsv	MetaboLights	MTBLS36	http://www.ebi.ac.uk/metabolights/MTBLS36	m_esb tomato_metabolite profiling_mass spectrometry-1_v2_maf.tsv	NOR	47	day	UO	33	23/09/2010	1	analytical sample
01_RIN_47	Sample preparation	Polar Extract	Chromatography	Waters Acquity UPLC	Waters HSS T3 150 x 2mm, 1.7 µm	Trifunctional Aklyl C18 (T3)	Mass spectrometry	negative	95-900	LTQ Orbitrap Velos	MS	1001742	ESI	MS	1000073	LTQ Orbitrap Velos	MS	1001742	20100923_66_RIN_47	neg_20100923_66_RIN_47.mzML	MetaboLights	MTBLS36	http://www.ebi.ac.uk/metabolights/MTBLS36	Data Processing and Transformation	Metabolite identification	m_esb tomato_metabolite profiling_mass spectrometry-1_v2_maf.tsv	MetaboLights	MTBLS36	http://www.ebi.ac.uk/metabolights/MTBLS36	m_esb tomato_metabolite profiling_mass spectrometry-1_v2_maf.tsv	RIN	47	day	UO	33	23/09/2010	1	analytical sample
01_TomQC	Sample preparation	Polar Extract	Chromatography	Waters Acquity UPLC	Waters HSS T3 150 x 2mm, 1.7 µm	Trifunctional Aklyl C18 (T3)	Mass spectrometry	negative	95-900	LTQ Orbitrap Velos	MS	1001742	ESI	MS	1000073	LTQ Orbitrap Velos	MS	1001742	20100923_67_TomQC	neg_20100923_67_TomQC.mzML	MetaboLights	MTBLS36	http://www.ebi.ac.uk/metabolights/MTBLS36	Data Processing and Transformation	Metabolite identification	m_esb tomato_metabolite profiling_mass spectrometry-1_v2_maf.tsv	MetaboLights	MTBLS36	http://www.ebi.ac.uk/metabolights/MTBLS36	m_esb tomato_metabolite profiling_mass spectrometry-1_v2_maf.tsv			day	UO	33	23/09/2010	1	positive control
01_Blank	Sample preparation	Polar Extract	Chromatography	Waters Acquity UPLC	Waters HSS T3 150 x 2mm, 1.7 µm	Trifunctional Aklyl C18 (T3)	Mass spectrometry	negative	95-900	LTQ Orbitrap Velos	MS	1001742	ESI	MS	1000073	LTQ Orbitrap Velos	MS	1001742	20100923_68_Blank	neg_20100923_68_Blank.mzML	MetaboLights	MTBLS36	http://www.ebi.ac.uk/metabolights/MTBLS36	Data Processing and Transformation	Metabolite identification	m_esb tomato_metabolite profiling_mass spectrometry-1_v2_maf.tsv	MetaboLights	MTBLS36	http://www.ebi.ac.uk/metabolights/MTBLS36	m_esb tomato_metabolite profiling_mass spectrometry-1_v2_maf.tsv			day	UO	33	23/09/2010	1	negative control
01_RIN_50	Sample preparation	Polar Extract	Chromatography	Waters Acquity UPLC	Waters HSS T3 150 x 2mm, 1.7 µm	Trifunctional Aklyl C18 (T3)	Mass spectrometry	negative	95-900	LTQ Orbitrap Velos	MS	1001742	ESI	MS	1000073	LTQ Orbitrap Velos	MS	1001742	20100923_69_RIN_50	neg_20100923_69_RIN_50.mzML	MetaboLights	MTBLS36	http://www.ebi.ac.uk/metabolights/MTBLS36	Data Processing and Transformation	Metabolite identification	m_esb tomato_metabolite profiling_mass spectrometry-1_v2_maf.tsv	MetaboLights	MTBLS36	http://www.ebi.ac.uk/metabolights/MTBLS36	m_esb tomato_metabolite profiling_mass spectrometry-1_v2_maf.tsv	RIN	50	day	UO	33	23/09/2010	1	analytical sample
01_AC+_50	Sample preparation	Polar Extract	Chromatography	Waters Acquity UPLC	Waters HSS T3 150 x 2mm, 1.7 µm	Trifunctional Aklyl C18 (T3)	Mass spectrometry	negative	95-900	LTQ Orbitrap Velos	MS	1001742	ESI	MS	1000073	LTQ Orbitrap Velos	MS	1001742	20100923_70_AC+_50	neg_20100923_70_AC+_50.mzML	MetaboLights	MTBLS36	http://www.ebi.ac.uk/metabolights/MTBLS36	Data Processing and Transformation	Metabolite identification	m_esb tomato_metabolite profiling_mass spectrometry-1_v2_maf.tsv	MetaboLights	MTBLS36	http://www.ebi.ac.uk/metabolights/MTBLS36	m_esb tomato_metabolite profiling_mass spectrometry-1_v2_maf.tsv	AC+	50	day	UO	33	23/09/2010	1	analytical sample
01_NOR_50	Sample preparation	Polar Extract	Chromatography	Waters Acquity UPLC	Waters HSS T3 150 x 2mm, 1.7 µm	Trifunctional Aklyl C18 (T3)	Mass spectrometry	negative	95-900	LTQ Orbitrap Velos	MS	1001742	ESI	MS	1000073	LTQ Orbitrap Velos	MS	1001742	20100923_71_NOR_50	neg_20100923_71_NOR_50.mzML	MetaboLights	MTBLS36	http://www.ebi.ac.uk/metabolights/MTBLS36	Data Processing and Transformation	Metabolite identification	m_esb tomato_metabolite profiling_mass spectrometry-1_v2_maf.tsv	MetaboLights	MTBLS36	http://www.ebi.ac.uk/metabolights/MTBLS36	m_esb tomato_metabolite profiling_mass spectrometry-1_v2_maf.tsv	NOR	50	day	UO	33	23/09/2010	1	analytical sample
01_CNR_50	Sample preparation	Polar Extract	Chromatography	Waters Acquity UPLC	Waters HSS T3 150 x 2mm, 1.7 µm	Trifunctional Aklyl C18 (T3)	Mass spectrometry	negative	95-900	LTQ Orbitrap Velos	MS	1001742	ESI	MS	1000073	LTQ Orbitrap Velos	MS	1001742	20100923_72_CNR_50	neg_20100923_72_CNR_50.mzML	MetaboLights	MTBLS36	http://www.ebi.ac.uk/metabolights/MTBLS36	Data Processing and Transformation	Metabolite identification	m_esb tomato_metabolite profiling_mass spectrometry-1_v2_maf.tsv	MetaboLights	MTBLS36	http://www.ebi.ac.uk/metabolights/MTBLS36	m_esb tomato_metabolite profiling_mass spectrometry-1_v2_maf.tsv	CNR	50	day	UO	33	23/09/2010	1	analytical sample
01_Mixed	Sample preparation	Polar Extract	Chromatography	Waters Acquity UPLC	Waters HSS T3 150 x 2mm, 1.7 µm	Trifunctional Aklyl C18 (T3)	Mass spectrometry	negative	95-900	LTQ Orbitrap Velos	MS	1001742	ESI	MS	1000073	LTQ Orbitrap Velos	MS	1001742	20100923_73_Mixed	neg_20100923_73_Mixed.mzML	MetaboLights	MTBLS36	http://www.ebi.ac.uk/metabolights/MTBLS36	Data Processing and Transformation	Metabolite identification	m_esb tomato_metabolite profiling_mass spectrometry-1_v2_maf.tsv	MetaboLights	MTBLS36	http://www.ebi.ac.uk/metabolights/MTBLS36	m_esb tomato_metabolite profiling_mass spectrometry-1_v2_maf.tsv	Mix		day	UO	33	23/09/2010	1	positive control
01_TomQC	Sample preparation	Polar Extract	Chromatography	Waters Acquity UPLC	Waters HSS T3 150 x 2mm, 1.7 µm	Trifunctional Aklyl C18 (T3)	Mass spectrometry	negative	95-900	LTQ Orbitrap Velos	MS	1001742	ESI	MS	1000073	LTQ Orbitrap Velos	MS	1001742	20100923_74_TomQC	neg_20100923_74_TomQC.mzML	MetaboLights	MTBLS36	http://www.ebi.ac.uk/metabolights/MTBLS36	Data Processing and Transformation	Metabolite identification	m_esb tomato_metabolite profiling_mass spectrometry-1_v2_maf.tsv	MetaboLights	MTBLS36	http://www.ebi.ac.uk/metabolights/MTBLS36	m_esb tomato_metabolite profiling_mass spectrometry-1_v2_maf.tsv			day	UO	33	23/09/2010	1	positive control
01_CNR_51	Sample preparation	Polar Extract	Chromatography	Waters Acquity UPLC	Waters HSS T3 150 x 2mm, 1.7 µm	Trifunctional Aklyl C18 (T3)	Mass spectrometry	negative	95-900	LTQ Orbitrap Velos	MS	1001742	ESI	MS	1000073	LTQ Orbitrap Velos	MS	1001742	20100923_75_CNR_51	neg_20100923_75_CNR_51.mzML	MetaboLights	MTBLS36	http://www.ebi.ac.uk/metabolights/MTBLS36	Data Processing and Transformation	Metabolite identification	m_esb tomato_metabolite profiling_mass spectrometry-1_v2_maf.tsv	MetaboLights	MTBLS36	http://www.ebi.ac.uk/metabolights/MTBLS36	m_esb tomato_metabolite profiling_mass spectrometry-1_v2_maf.tsv	CNR	51	day	UO	33	23/09/2010	1	analytical sample
01_AC+_20	Sample preparation	Polar Extract	Chromatography	Waters Acquity UPLC	Waters HSS T3 150 x 2mm, 1.7 µm	Trifunctional Aklyl C18 (T3)	Mass spectrometry	negative	95-900	LTQ Orbitrap Velos	MS	1001742	ESI	MS	1000073	LTQ Orbitrap Velos	MS	1001742	20100923_76_AC+_20	neg_20100923_76_AC+_20.mzML	MetaboLights	MTBLS36	http://www.ebi.ac.uk/metabolights/MTBLS36	Data Processing and Transformation	Metabolite identification	m_esb tomato_metabolite profiling_mass spectrometry-1_v2_maf.tsv	MetaboLights	MTBLS36	http://www.ebi.ac.uk/metabolights/MTBLS36	m_esb tomato_metabolite profiling_mass spectrometry-1_v2_maf.tsv	AC+	20	day	UO	33	23/09/2010	1	analytical sample
01_RIN_30	Sample preparation	Polar Extract	Chromatography	Waters Acquity UPLC	Waters HSS T3 150 x 2mm, 1.7 µm	Trifunctional Aklyl C18 (T3)	Mass spectrometry	negative	95-900	LTQ Orbitrap Velos	MS	1001742	ESI	MS	1000073	LTQ Orbitrap Velos	MS	1001742	20100923_77_RIN_30	neg_20100923_77_RIN_30.mzML	MetaboLights	MTBLS36	http://www.ebi.ac.uk/metabolights/MTBLS36	Data Processing and Transformation	Metabolite identification	m_esb tomato_metabolite profiling_mass spectrometry-1_v2_maf.tsv	MetaboLights	MTBLS36	http://www.ebi.ac.uk/metabolights/MTBLS36	m_esb tomato_metabolite profiling_mass spectrometry-1_v2_maf.tsv	RIN	30	day	UO	33	23/09/2010	1	analytical sample
02_TomQC	Sample preparation	Polar Extract	Chromatography	Waters Acquity UPLC	Waters HSS T3 150 x 2mm, 1.7 µm	Trifunctional Aklyl C18 (T3)	Mass spectrometry	negative	95-900	LTQ Orbitrap Velos	MS	1001742	ESI	MS	1000073	LTQ Orbitrap Velos	MS	1001742	20100924_01_TomQC	neg_20100924_01_TomQC.mzML	MetaboLights	MTBLS36	http://www.ebi.ac.uk/metabolights/MTBLS36	Data Processing and Transformation	Metabolite identification	m_esb tomato_metabolite profiling_mass spectrometry-1_v2_maf.tsv	MetaboLights	MTBLS36	http://www.ebi.ac.uk/metabolights/MTBLS36	m_esb tomato_metabolite profiling_mass spectrometry-1_v2_maf.tsv			day	UO	33	24/09/2010	2	positive control
02_TomQC	Sample preparation	Polar Extract	Chromatography	Waters Acquity UPLC	Waters HSS T3 150 x 2mm, 1.7 µm	Trifunctional Aklyl C18 (T3)	Mass spectrometry	negative	95-900	LTQ Orbitrap Velos	MS	1001742	ESI	MS	1000073	LTQ Orbitrap Velos	MS	1001742	20100924_02_TomQC	neg_20100924_02_TomQC.mzML	MetaboLights	MTBLS36	http://www.ebi.ac.uk/metabolights/MTBLS36	Data Processing and Transformation	Metabolite identification	m_esb tomato_metabolite profiling_mass spectrometry-1_v2_maf.tsv	MetaboLights	MTBLS36	http://www.ebi.ac.uk/metabolights/MTBLS36	m_esb tomato_metabolite profiling_mass spectrometry-1_v2_maf.tsv			day	UO	33	24/09/2010	2	positive control
02_Mixed	Sample preparation	Polar Extract	Chromatography	Waters Acquity UPLC	Waters HSS T3 150 x 2mm, 1.7 µm	Trifunctional Aklyl C18 (T3)	Mass spectrometry	negative	95-900	LTQ Orbitrap Velos	MS	1001742	ESI	MS	1000073	LTQ Orbitrap Velos	MS	1001742	20100924_03_Mixed	neg_20100924_03_Mixed.mzML	MetaboLights	MTBLS36	http://www.ebi.ac.uk/metabolights/MTBLS36	Data Processing and Transformation	Metabolite identification	m_esb tomato_metabolite profiling_mass spectrometry-1_v2_maf.tsv	MetaboLights	MTBLS36	http://www.ebi.ac.uk/metabolights/MTBLS36	m_esb tomato_metabolite profiling_mass spectrometry-1_v2_maf.tsv	Mix		day	UO	33	24/09/2010	2	positive control
02_NOR_25	Sample preparation	Polar Extract	Chromatography	Waters Acquity UPLC	Waters HSS T3 150 x 2mm, 1.7 µm	Trifunctional Aklyl C18 (T3)	Mass spectrometry	negative	95-900	LTQ Orbitrap Velos	MS	1001742	ESI	MS	1000073	LTQ Orbitrap Velos	MS	1001742	20100924_04_NOR_25	neg_20100924_04_NOR_25.mzML	MetaboLights	MTBLS36	http://www.ebi.ac.uk/metabolights/MTBLS36	Data Processing and Transformation	Metabolite identification	m_esb tomato_metabolite profiling_mass spectrometry-1_v2_maf.tsv	MetaboLights	MTBLS36	http://www.ebi.ac.uk/metabolights/MTBLS36	m_esb tomato_metabolite profiling_mass spectrometry-1_v2_maf.tsv	NOR	25	day	UO	33	24/09/2010	2	analytical sample
02_AC+_25	Sample preparation	Polar Extract	Chromatography	Waters Acquity UPLC	Waters HSS T3 150 x 2mm, 1.7 µm	Trifunctional Aklyl C18 (T3)	Mass spectrometry	negative	95-900	LTQ Orbitrap Velos	MS	1001742	ESI	MS	1000073	LTQ Orbitrap Velos	MS	1001742	20100924_05_AC+_25	neg_20100924_05_AC+_25.mzML	MetaboLights	MTBLS36	http://www.ebi.ac.uk/metabolights/MTBLS36	Data Processing and Transformation	Metabolite identification	m_esb tomato_metabolite profiling_mass spectrometry-1_v2_maf.tsv	MetaboLights	MTBLS36	http://www.ebi.ac.uk/metabolights/MTBLS36	m_esb tomato_metabolite profiling_mass spectrometry-1_v2_maf.tsv	AC+	25	day	UO	33	24/09/2010	2	analytical sample
02_CNR_25	Sample preparation	Polar Extract	Chromatography	Waters Acquity UPLC	Waters HSS T3 150 x 2mm, 1.7 µm	Trifunctional Aklyl C18 (T3)	Mass spectrometry	negative	95-900	LTQ Orbitrap Velos	MS	1001742	ESI	MS	1000073	LTQ Orbitrap Velos	MS	1001742	20100924_06_CNR_25	neg_20100924_06_CNR_25.mzML	MetaboLights	MTBLS36	http://www.ebi.ac.uk/metabolights/MTBLS36	Data Processing and Transformation	Metabolite identification	m_esb tomato_metabolite profiling_mass spectrometry-1_v2_maf.tsv	MetaboLights	MTBLS36	http://www.ebi.ac.uk/metabolights/MTBLS36	m_esb tomato_metabolite profiling_mass spectrometry-1_v2_maf.tsv	CNR	25	day	UO	33	24/09/2010	2	analytical sample
02_RIN_25	Sample preparation	Polar Extract	Chromatography	Waters Acquity UPLC	Waters HSS T3 150 x 2mm, 1.7 µm	Trifunctional Aklyl C18 (T3)	Mass spectrometry	negative	95-900	LTQ Orbitrap Velos	MS	1001742	ESI	MS	1000073	LTQ Orbitrap Velos	MS	1001742	20100924_07_RIN_25	neg_20100924_07_RIN_25.mzML	MetaboLights	MTBLS36	http://www.ebi.ac.uk/metabolights/MTBLS36	Data Processing and Transformation	Metabolite identification	m_esb tomato_metabolite profiling_mass spectrometry-1_v2_maf.tsv	MetaboLights	MTBLS36	http://www.ebi.ac.uk/metabolights/MTBLS36	m_esb tomato_metabolite profiling_mass spectrometry-1_v2_maf.tsv	RIN	25	day	UO	33	24/09/2010	2	analytical sample
02_TomQC	Sample preparation	Polar Extract	Chromatography	Waters Acquity UPLC	Waters HSS T3 150 x 2mm, 1.7 µm	Trifunctional Aklyl C18 (T3)	Mass spectrometry	negative	95-900	LTQ Orbitrap Velos	MS	1001742	ESI	MS	1000073	LTQ Orbitrap Velos	MS	1001742	20100924_08_TomQC	neg_20100924_08_TomQC.mzML	MetaboLights	MTBLS36	http://www.ebi.ac.uk/metabolights/MTBLS36	Data Processing and Transformation	Metabolite identification	m_esb tomato_metabolite profiling_mass spectrometry-1_v2_maf.tsv	MetaboLights	MTBLS36	http://www.ebi.ac.uk/metabolights/MTBLS36	m_esb tomato_metabolite profiling_mass spectrometry-1_v2_maf.tsv			day	UO	33	24/09/2010	2	positive control
02_Blank	Sample preparation	Polar Extract	Chromatography	Waters Acquity UPLC	Waters HSS T3 150 x 2mm, 1.7 µm	Trifunctional Aklyl C18 (T3)	Mass spectrometry	negative	95-900	LTQ Orbitrap Velos	MS	1001742	ESI	MS	1000073	LTQ Orbitrap Velos	MS	1001742	20100924_09_Blank	neg_20100924_09_Blank.mzML	MetaboLights	MTBLS36	http://www.ebi.ac.uk/metabolights/MTBLS36	Data Processing and Transformation	Metabolite identification	m_esb tomato_metabolite profiling_mass spectrometry-1_v2_maf.tsv	MetaboLights	MTBLS36	http://www.ebi.ac.uk/metabolights/MTBLS36	m_esb tomato_metabolite profiling_mass spectrometry-1_v2_maf.tsv			day	UO	33	24/09/2010	2	negative control
02_NOR_30	Sample preparation	Polar Extract	Chromatography	Waters Acquity UPLC	Waters HSS T3 150 x 2mm, 1.7 µm	Trifunctional Aklyl C18 (T3)	Mass spectrometry	negative	95-900	LTQ Orbitrap Velos	MS	1001742	ESI	MS	1000073	LTQ Orbitrap Velos	MS	1001742	20100924_10_NOR_30	neg_20100924_10_NOR_30.mzML	MetaboLights	MTBLS36	http://www.ebi.ac.uk/metabolights/MTBLS36	Data Processing and Transformation	Metabolite identification	m_esb tomato_metabolite profiling_mass spectrometry-1_v2_maf.tsv	MetaboLights	MTBLS36	http://www.ebi.ac.uk/metabolights/MTBLS36	m_esb tomato_metabolite profiling_mass spectrometry-1_v2_maf.tsv	NOR	30	day	UO	33	24/09/2010	2	analytical sample
02_AC+_30	Sample preparation	Polar Extract	Chromatography	Waters Acquity UPLC	Waters HSS T3 150 x 2mm, 1.7 µm	Trifunctional Aklyl C18 (T3)	Mass spectrometry	negative	95-900	LTQ Orbitrap Velos	MS	1001742	ESI	MS	1000073	LTQ Orbitrap Velos	MS	1001742	20100924_11_AC+_30	neg_20100924_11_AC+_30.mzML	MetaboLights	MTBLS36	http://www.ebi.ac.uk/metabolights/MTBLS36	Data Processing and Transformation	Metabolite identification	m_esb tomato_metabolite profiling_mass spectrometry-1_v2_maf.tsv	MetaboLights	MTBLS36	http://www.ebi.ac.uk/metabolights/MTBLS36	m_esb tomato_metabolite profiling_mass spectrometry-1_v2_maf.tsv	AC+	30	day	UO	33	24/09/2010	2	analytical sample
02_RIN_30	Sample preparation	Polar Extract	Chromatography	Waters Acquity UPLC	Waters HSS T3 150 x 2mm, 1.7 µm	Trifunctional Aklyl C18 (T3)	Mass spectrometry	negative	95-900	LTQ Orbitrap Velos	MS	1001742	ESI	MS	1000073	LTQ Orbitrap Velos	MS	1001742	20100924_12_RIN_30	neg_20100924_12_RIN_30.mzML	MetaboLights	MTBLS36	http://www.ebi.ac.uk/metabolights/MTBLS36	Data Processing and Transformation	Metabolite identification	m_esb tomato_metabolite profiling_mass spectrometry-1_v2_maf.tsv	MetaboLights	MTBLS36	http://www.ebi.ac.uk/metabolights/MTBLS36	m_esb tomato_metabolite profiling_mass spectrometry-1_v2_maf.tsv	RIN	30	day	UO	33	24/09/2010	2	analytical sample
02_CNR_30	Sample preparation	Polar Extract	Chromatography	Waters Acquity UPLC	Waters HSS T3 150 x 2mm, 1.7 µm	Trifunctional Aklyl C18 (T3)	Mass spectrometry	negative	95-900	LTQ Orbitrap Velos	MS	1001742	ESI	MS	1000073	LTQ Orbitrap Velos	MS	1001742	20100924_13_CNR_30	neg_20100924_13_CNR_30.mzML	MetaboLights	MTBLS36	http://www.ebi.ac.uk/metabolights/MTBLS36	Data Processing and Transformation	Metabolite identification	m_esb tomato_metabolite profiling_mass spectrometry-1_v2_maf.tsv	MetaboLights	MTBLS36	http://www.ebi.ac.uk/metabolights/MTBLS36	m_esb tomato_metabolite profiling_mass spectrometry-1_v2_maf.tsv	CNR	30	day	UO	33	24/09/2010	2	analytical sample
02_TomQC	Sample preparation	Polar Extract	Chromatography	Waters Acquity UPLC	Waters HSS T3 150 x 2mm, 1.7 µm	Trifunctional Aklyl C18 (T3)	Mass spectrometry	negative	95-900	LTQ Orbitrap Velos	MS	1001742	ESI	MS	1000073	LTQ Orbitrap Velos	MS	1001742	20100924_14_TomQC	neg_20100924_14_TomQC.mzML	MetaboLights	MTBLS36	http://www.ebi.ac.uk/metabolights/MTBLS36	Data Processing and Transformation	Metabolite identification	m_esb tomato_metabolite profiling_mass spectrometry-1_v2_maf.tsv	MetaboLights	MTBLS36	http://www.ebi.ac.uk/metabolights/MTBLS36	m_esb tomato_metabolite profiling_mass spectrometry-1_v2_maf.tsv			day	UO	33	24/09/2010	2	positive control
02_RIN_47	Sample preparation	Polar Extract	Chromatography	Waters Acquity UPLC	Waters HSS T3 150 x 2mm, 1.7 µm	Trifunctional Aklyl C18 (T3)	Mass spectrometry	negative	95-900	LTQ Orbitrap Velos	MS	1001742	ESI	MS	1000073	LTQ Orbitrap Velos	MS	1001742	20100924_15_RIN_47	neg_20100924_15_RIN_47.mzML	MetaboLights	MTBLS36	http://www.ebi.ac.uk/metabolights/MTBLS36	Data Processing and Transformation	Metabolite identification	m_esb tomato_metabolite profiling_mass spectrometry-1_v2_maf.tsv	MetaboLights	MTBLS36	http://www.ebi.ac.uk/metabolights/MTBLS36	m_esb tomato_metabolite profiling_mass spectrometry-1_v2_maf.tsv	RIN	47	day	UO	33	24/09/2010	2	analytical sample
02_NOR_47	Sample preparation	Polar Extract	Chromatography	Waters Acquity UPLC	Waters HSS T3 150 x 2mm, 1.7 µm	Trifunctional Aklyl C18 (T3)	Mass spectrometry	negative	95-900	LTQ Orbitrap Velos	MS	1001742	ESI	MS	1000073	LTQ Orbitrap Velos	MS	1001742	20100924_16_NOR_47	neg_20100924_16_NOR_47.mzML	MetaboLights	MTBLS36	http://www.ebi.ac.uk/metabolights/MTBLS36	Data Processing and Transformation	Metabolite identification	m_esb tomato_metabolite profiling_mass spectrometry-1_v2_maf.tsv	MetaboLights	MTBLS36	http://www.ebi.ac.uk/metabolights/MTBLS36	m_esb tomato_metabolite profiling_mass spectrometry-1_v2_maf.tsv	NOR	47	day	UO	33	24/09/2010	2	analytical sample
02_AC+_47	Sample preparation	Polar Extract	Chromatography	Waters Acquity UPLC	Waters HSS T3 150 x 2mm, 1.7 µm	Trifunctional Aklyl C18 (T3)	Mass spectrometry	negative	95-900	LTQ Orbitrap Velos	MS	1001742	ESI	MS	1000073	LTQ Orbitrap Velos	MS	1001742	20100924_17_AC+_47	neg_20100924_17_AC+_47.mzML	MetaboLights	MTBLS36	http://www.ebi.ac.uk/metabolights/MTBLS36	Data Processing and Transformation	Metabolite identification	m_esb tomato_metabolite profiling_mass spectrometry-1_v2_maf.tsv	MetaboLights	MTBLS36	http://www.ebi.ac.uk/metabolights/MTBLS36	m_esb tomato_metabolite profiling_mass spectrometry-1_v2_maf.tsv	AC+	47	day	UO	33	24/09/2010	2	analytical sample
02_CNR_47	Sample preparation	Polar Extract	Chromatography	Waters Acquity UPLC	Waters HSS T3 150 x 2mm, 1.7 µm	Trifunctional Aklyl C18 (T3)	Mass spectrometry	negative	95-900	LTQ Orbitrap Velos	MS	1001742	ESI	MS	1000073	LTQ Orbitrap Velos	MS	1001742	20100924_18_CNR_47	neg_20100924_18_CNR_47.mzML	MetaboLights	MTBLS36	http://www.ebi.ac.uk/metabolights/MTBLS36	Data Processing and Transformation	Metabolite identification	m_esb tomato_metabolite profiling_mass spectrometry-1_v2_maf.tsv	MetaboLights	MTBLS36	http://www.ebi.ac.uk/metabolights/MTBLS36	m_esb tomato_metabolite profiling_mass spectrometry-1_v2_maf.tsv	CNR	47	day	UO	33	24/09/2010	2	analytical sample
02_TomQC	Sample preparation	Polar Extract	Chromatography	Waters Acquity UPLC	Waters HSS T3 150 x 2mm, 1.7 µm	Trifunctional Aklyl C18 (T3)	Mass spectrometry	negative	95-900	LTQ Orbitrap Velos	MS	1001742	ESI	MS	1000073	LTQ Orbitrap Velos	MS	1001742	20100924_19_TomQC	neg_20100924_19_TomQC.mzML	MetaboLights	MTBLS36	http://www.ebi.ac.uk/metabolights/MTBLS36	Data Processing and Transformation	Metabolite identification	m_esb tomato_metabolite profiling_mass spectrometry-1_v2_maf.tsv	MetaboLights	MTBLS36	http://www.ebi.ac.uk/metabolights/MTBLS36	m_esb tomato_metabolite profiling_mass spectrometry-1_v2_maf.tsv			day	UO	33	24/09/2010	2	positive control
02_NOR_51	Sample preparation	Polar Extract	Chromatography	Waters Acquity UPLC	Waters HSS T3 150 x 2mm, 1.7 µm	Trifunctional Aklyl C18 (T3)	Mass spectrometry	negative	95-900	LTQ Orbitrap Velos	MS	1001742	ESI	MS	1000073	LTQ Orbitrap Velos	MS	1001742	20100924_20_NOR_51	neg_20100924_20_NOR_51.mzML	MetaboLights	MTBLS36	http://www.ebi.ac.uk/metabolights/MTBLS36	Data Processing and Transformation	Metabolite identification	m_esb tomato_metabolite profiling_mass spectrometry-1_v2_maf.tsv	MetaboLights	MTBLS36	http://www.ebi.ac.uk/metabolights/MTBLS36	m_esb tomato_metabolite profiling_mass spectrometry-1_v2_maf.tsv	NOR	51	day	UO	33	24/09/2010	2	analytical sample
02_RIN_51	Sample preparation	Polar Extract	Chromatography	Waters Acquity UPLC	Waters HSS T3 150 x 2mm, 1.7 µm	Trifunctional Aklyl C18 (T3)	Mass spectrometry	negative	95-900	LTQ Orbitrap Velos	MS	1001742	ESI	MS	1000073	LTQ Orbitrap Velos	MS	1001742	20100924_21_RIN_51	neg_20100924_21_RIN_51.mzML	MetaboLights	MTBLS36	http://www.ebi.ac.uk/metabolights/MTBLS36	Data Processing and Transformation	Metabolite identification	m_esb tomato_metabolite profiling_mass spectrometry-1_v2_maf.tsv	MetaboLights	MTBLS36	http://www.ebi.ac.uk/metabolights/MTBLS36	m_esb tomato_metabolite profiling_mass spectrometry-1_v2_maf.tsv	RIN	51	day	UO	33	24/09/2010	2	analytical sample
02_CNR_51	Sample preparation	Polar Extract	Chromatography	Waters Acquity UPLC	Waters HSS T3 150 x 2mm, 1.7 µm	Trifunctional Aklyl C18 (T3)	Mass spectrometry	negative	95-900	LTQ Orbitrap Velos	MS	1001742	ESI	MS	1000073	LTQ Orbitrap Velos	MS	1001742	20100924_22_CNR_51	neg_20100924_22_CNR_51.mzML	MetaboLights	MTBLS36	http://www.ebi.ac.uk/metabolights/MTBLS36	Data Processing and Transformation	Metabolite identification	m_esb tomato_metabolite profiling_mass spectrometry-1_v2_maf.tsv	MetaboLights	MTBLS36	http://www.ebi.ac.uk/metabolights/MTBLS36	m_esb tomato_metabolite profiling_mass spectrometry-1_v2_maf.tsv	CNR	51	day	UO	33	24/09/2010	2	analytical sample
02_AC+_51	Sample preparation	Polar Extract	Chromatography	Waters Acquity UPLC	Waters HSS T3 150 x 2mm, 1.7 µm	Trifunctional Aklyl C18 (T3)	Mass spectrometry	negative	95-900	LTQ Orbitrap Velos	MS	1001742	ESI	MS	1000073	LTQ Orbitrap Velos	MS	1001742	20100924_23_AC+_51	neg_20100924_23_AC+_51.mzML	MetaboLights	MTBLS36	http://www.ebi.ac.uk/metabolights/MTBLS36	Data Processing and Transformation	Metabolite identification	m_esb tomato_metabolite profiling_mass spectrometry-1_v2_maf.tsv	MetaboLights	MTBLS36	http://www.ebi.ac.uk/metabolights/MTBLS36	m_esb tomato_metabolite profiling_mass spectrometry-1_v2_maf.tsv	AC+	51	day	UO	33	24/09/2010	2	analytical sample
02_TomQC	Sample preparation	Polar Extract	Chromatography	Waters Acquity UPLC	Waters HSS T3 150 x 2mm, 1.7 µm	Trifunctional Aklyl C18 (T3)	Mass spectrometry	negative	95-900	LTQ Orbitrap Velos	MS	1001742	ESI	MS	1000073	LTQ Orbitrap Velos	MS	1001742	20100924_24_TomQC	neg_20100924_24_TomQC.mzML	MetaboLights	MTBLS36	http://www.ebi.ac.uk/metabolights/MTBLS36	Data Processing and Transformation	Metabolite identification	m_esb tomato_metabolite profiling_mass spectrometry-1_v2_maf.tsv	MetaboLights	MTBLS36	http://www.ebi.ac.uk/metabolights/MTBLS36	m_esb tomato_metabolite profiling_mass spectrometry-1_v2_maf.tsv			day	UO	33	24/09/2010	2	positive control
02_Mixed	Sample preparation	Polar Extract	Chromatography	Waters Acquity UPLC	Waters HSS T3 150 x 2mm, 1.7 µm	Trifunctional Aklyl C18 (T3)	Mass spectrometry	negative	95-900	LTQ Orbitrap Velos	MS	1001742	ESI	MS	1000073	LTQ Orbitrap Velos	MS	1001742	20100924_25_Mixed	neg_20100924_25_Mixed.mzML	MetaboLights	MTBLS36	http://www.ebi.ac.uk/metabolights/MTBLS36	Data Processing and Transformation	Metabolite identification	m_esb tomato_metabolite profiling_mass spectrometry-1_v2_maf.tsv	MetaboLights	MTBLS36	http://www.ebi.ac.uk/metabolights/MTBLS36	m_esb tomato_metabolite profiling_mass spectrometry-1_v2_maf.tsv	Mix		day	UO	33	24/09/2010	2	positive control
02_NOR_53	Sample preparation	Polar Extract	Chromatography	Waters Acquity UPLC	Waters HSS T3 150 x 2mm, 1.7 µm	Trifunctional Aklyl C18 (T3)	Mass spectrometry	negative	95-900	LTQ Orbitrap Velos	MS	1001742	ESI	MS	1000073	LTQ Orbitrap Velos	MS	1001742	20100924_26_NOR_53	neg_20100924_26_NOR_53.mzML	MetaboLights	MTBLS36	http://www.ebi.ac.uk/metabolights/MTBLS36	Data Processing and Transformation	Metabolite identification	m_esb tomato_metabolite profiling_mass spectrometry-1_v2_maf.tsv	MetaboLights	MTBLS36	http://www.ebi.ac.uk/metabolights/MTBLS36	m_esb tomato_metabolite profiling_mass spectrometry-1_v2_maf.tsv	NOR	53	day	UO	33	24/09/2010	2	analytical sample
02_AC+_53	Sample preparation	Polar Extract	Chromatography	Waters Acquity UPLC	Waters HSS T3 150 x 2mm, 1.7 µm	Trifunctional Aklyl C18 (T3)	Mass spectrometry	negative	95-900	LTQ Orbitrap Velos	MS	1001742	ESI	MS	1000073	LTQ Orbitrap Velos	MS	1001742	20100924_27_AC+_53	neg_20100924_27_AC+_53.mzML	MetaboLights	MTBLS36	http://www.ebi.ac.uk/metabolights/MTBLS36	Data Processing and Transformation	Metabolite identification	m_esb tomato_metabolite profiling_mass spectrometry-1_v2_maf.tsv	MetaboLights	MTBLS36	http://www.ebi.ac.uk/metabolights/MTBLS36	m_esb tomato_metabolite profiling_mass spectrometry-1_v2_maf.tsv	AC+	53	day	UO	33	24/09/2010	2	analytical sample
02_RIN_53	Sample preparation	Polar Extract	Chromatography	Waters Acquity UPLC	Waters HSS T3 150 x 2mm, 1.7 µm	Trifunctional Aklyl C18 (T3)	Mass spectrometry	negative	95-900	LTQ Orbitrap Velos	MS	1001742	ESI	MS	1000073	LTQ Orbitrap Velos	MS	1001742	20100924_28_RIN_53	neg_20100924_28_RIN_53.mzML	MetaboLights	MTBLS36	http://www.ebi.ac.uk/metabolights/MTBLS36	Data Processing and Transformation	Metabolite identification	m_esb tomato_metabolite profiling_mass spectrometry-1_v2_maf.tsv	MetaboLights	MTBLS36	http://www.ebi.ac.uk/metabolights/MTBLS36	m_esb tomato_metabolite profiling_mass spectrometry-1_v2_maf.tsv	RIN	53	day	UO	33	24/09/2010	2	analytical sample
02_CNR_53	Sample preparation	Polar Extract	Chromatography	Waters Acquity UPLC	Waters HSS T3 150 x 2mm, 1.7 µm	Trifunctional Aklyl C18 (T3)	Mass spectrometry	negative	95-900	LTQ Orbitrap Velos	MS	1001742	ESI	MS	1000073	LTQ Orbitrap Velos	MS	1001742	20100924_29_CNR_53	neg_20100924_29_CNR_53.mzML	MetaboLights	MTBLS36	http://www.ebi.ac.uk/metabolights/MTBLS36	Data Processing and Transformation	Metabolite identification	m_esb tomato_metabolite profiling_mass spectrometry-1_v2_maf.tsv	MetaboLights	MTBLS36	http://www.ebi.ac.uk/metabolights/MTBLS36	m_esb tomato_metabolite profiling_mass spectrometry-1_v2_maf.tsv	CNR	53	day	UO	33	24/09/2010	2	analytical sample
02_TomQC	Sample preparation	Polar Extract	Chromatography	Waters Acquity UPLC	Waters HSS T3 150 x 2mm, 1.7 µm	Trifunctional Aklyl C18 (T3)	Mass spectrometry	negative	95-900	LTQ Orbitrap Velos	MS	1001742	ESI	MS	1000073	LTQ Orbitrap Velos	MS	1001742	20100924_30_TomQC	neg_20100924_30_TomQC.mzML	MetaboLights	MTBLS36	http://www.ebi.ac.uk/metabolights/MTBLS36	Data Processing and Transformation	Metabolite identification	m_esb tomato_metabolite profiling_mass spectrometry-1_v2_maf.tsv	MetaboLights	MTBLS36	http://www.ebi.ac.uk/metabolights/MTBLS36	m_esb tomato_metabolite profiling_mass spectrometry-1_v2_maf.tsv			day	UO	33	24/09/2010	2	positive control
02_AC+_20	Sample preparation	Polar Extract	Chromatography	Waters Acquity UPLC	Waters HSS T3 150 x 2mm, 1.7 µm	Trifunctional Aklyl C18 (T3)	Mass spectrometry	negative	95-900	LTQ Orbitrap Velos	MS	1001742	ESI	MS	1000073	LTQ Orbitrap Velos	MS	1001742	20100924_31_AC+_20	neg_20100924_31_AC+_20.mzML	MetaboLights	MTBLS36	http://www.ebi.ac.uk/metabolights/MTBLS36	Data Processing and Transformation	Metabolite identification	m_esb tomato_metabolite profiling_mass spectrometry-1_v2_maf.tsv	MetaboLights	MTBLS36	http://www.ebi.ac.uk/metabolights/MTBLS36	m_esb tomato_metabolite profiling_mass spectrometry-1_v2_maf.tsv	AC+	20	day	UO	33	24/09/2010	2	analytical sample
02_RIN_20	Sample preparation	Polar Extract	Chromatography	Waters Acquity UPLC	Waters HSS T3 150 x 2mm, 1.7 µm	Trifunctional Aklyl C18 (T3)	Mass spectrometry	negative	95-900	LTQ Orbitrap Velos	MS	1001742	ESI	MS	1000073	LTQ Orbitrap Velos	MS	1001742	20100924_32_RIN_20	neg_20100924_32_RIN_20.mzML	MetaboLights	MTBLS36	http://www.ebi.ac.uk/metabolights/MTBLS36	Data Processing and Transformation	Metabolite identification	m_esb tomato_metabolite profiling_mass spectrometry-1_v2_maf.tsv	MetaboLights	MTBLS36	http://www.ebi.ac.uk/metabolights/MTBLS36	m_esb tomato_metabolite profiling_mass spectrometry-1_v2_maf.tsv	RIN	20	day	UO	33	24/09/2010	2	analytical sample
02_CNR_20	Sample preparation	Polar Extract	Chromatography	Waters Acquity UPLC	Waters HSS T3 150 x 2mm, 1.7 µm	Trifunctional Aklyl C18 (T3)	Mass spectrometry	negative	95-900	LTQ Orbitrap Velos	MS	1001742	ESI	MS	1000073	LTQ Orbitrap Velos	MS	1001742	20100924_33_CNR_20	neg_20100924_33_CNR_20.mzML	MetaboLights	MTBLS36	http://www.ebi.ac.uk/metabolights/MTBLS36	Data Processing and Transformation	Metabolite identification	m_esb tomato_metabolite profiling_mass spectrometry-1_v2_maf.tsv	MetaboLights	MTBLS36	http://www.ebi.ac.uk/metabolights/MTBLS36	m_esb tomato_metabolite profiling_mass spectrometry-1_v2_maf.tsv	CNR	20	day	UO	33	24/09/2010	2	analytical sample
02_NOR_20	Sample preparation	Polar Extract	Chromatography	Waters Acquity UPLC	Waters HSS T3 150 x 2mm, 1.7 µm	Trifunctional Aklyl C18 (T3)	Mass spectrometry	negative	95-900	LTQ Orbitrap Velos	MS	1001742	ESI	MS	1000073	LTQ Orbitrap Velos	MS	1001742	20100924_34_NOR_20	neg_20100924_34_NOR_20.mzML	MetaboLights	MTBLS36	http://www.ebi.ac.uk/metabolights/MTBLS36	Data Processing and Transformation	Metabolite identification	m_esb tomato_metabolite profiling_mass spectrometry-1_v2_maf.tsv	MetaboLights	MTBLS36	http://www.ebi.ac.uk/metabolights/MTBLS36	m_esb tomato_metabolite profiling_mass spectrometry-1_v2_maf.tsv	NOR	20	day	UO	33	24/09/2010	2	analytical sample
02_TomQC	Sample preparation	Polar Extract	Chromatography	Waters Acquity UPLC	Waters HSS T3 150 x 2mm, 1.7 µm	Trifunctional Aklyl C18 (T3)	Mass spectrometry	negative	95-900	LTQ Orbitrap Velos	MS	1001742	ESI	MS	1000073	LTQ Orbitrap Velos	MS	1001742	20100924_35_TomQC	neg_20100924_35_TomQC.mzML	MetaboLights	MTBLS36	http://www.ebi.ac.uk/metabolights/MTBLS36	Data Processing and Transformation	Metabolite identification	m_esb tomato_metabolite profiling_mass spectrometry-1_v2_maf.tsv	MetaboLights	MTBLS36	http://www.ebi.ac.uk/metabolights/MTBLS36	m_esb tomato_metabolite profiling_mass spectrometry-1_v2_maf.tsv			day	UO	33	24/09/2010	2	positive control
02_Blank	Sample preparation	Polar Extract	Chromatography	Waters Acquity UPLC	Waters HSS T3 150 x 2mm, 1.7 µm	Trifunctional Aklyl C18 (T3)	Mass spectrometry	negative	95-900	LTQ Orbitrap Velos	MS	1001742	ESI	MS	1000073	LTQ Orbitrap Velos	MS	1001742	20100924_36_Blank	neg_20100924_36_Blank.mzML	MetaboLights	MTBLS36	http://www.ebi.ac.uk/metabolights/MTBLS36	Data Processing and Transformation	Metabolite identification	m_esb tomato_metabolite profiling_mass spectrometry-1_v2_maf.tsv	MetaboLights	MTBLS36	http://www.ebi.ac.uk/metabolights/MTBLS36	m_esb tomato_metabolite profiling_mass spectrometry-1_v2_maf.tsv			day	UO	33	24/09/2010	2	negative control
02_RIN_40	Sample preparation	Polar Extract	Chromatography	Waters Acquity UPLC	Waters HSS T3 150 x 2mm, 1.7 µm	Trifunctional Aklyl C18 (T3)	Mass spectrometry	negative	95-900	LTQ Orbitrap Velos	MS	1001742	ESI	MS	1000073	LTQ Orbitrap Velos	MS	1001742	20100924_37_RIN_40	neg_20100924_37_RIN_40.mzML	MetaboLights	MTBLS36	http://www.ebi.ac.uk/metabolights/MTBLS36	Data Processing and Transformation	Metabolite identification	m_esb tomato_metabolite profiling_mass spectrometry-1_v2_maf.tsv	MetaboLights	MTBLS36	http://www.ebi.ac.uk/metabolights/MTBLS36	m_esb tomato_metabolite profiling_mass spectrometry-1_v2_maf.tsv	RIN	40	day	UO	33	24/09/2010	2	analytical sample
02_NOR_40	Sample preparation	Polar Extract	Chromatography	Waters Acquity UPLC	Waters HSS T3 150 x 2mm, 1.7 µm	Trifunctional Aklyl C18 (T3)	Mass spectrometry	negative	95-900	LTQ Orbitrap Velos	MS	1001742	ESI	MS	1000073	LTQ Orbitrap Velos	MS	1001742	20100924_38_NOR_40	neg_20100924_38_NOR_40.mzML	MetaboLights	MTBLS36	http://www.ebi.ac.uk/metabolights/MTBLS36	Data Processing and Transformation	Metabolite identification	m_esb tomato_metabolite profiling_mass spectrometry-1_v2_maf.tsv	MetaboLights	MTBLS36	http://www.ebi.ac.uk/metabolights/MTBLS36	m_esb tomato_metabolite profiling_mass spectrometry-1_v2_maf.tsv	NOR	40	day	UO	33	24/09/2010	2	analytical sample
02_AC+_40	Sample preparation	Polar Extract	Chromatography	Waters Acquity UPLC	Waters HSS T3 150 x 2mm, 1.7 µm	Trifunctional Aklyl C18 (T3)	Mass spectrometry	negative	95-900	LTQ Orbitrap Velos	MS	1001742	ESI	MS	1000073	LTQ Orbitrap Velos	MS	1001742	20100924_39_AC+_40	neg_20100924_39_AC+_40.mzML	MetaboLights	MTBLS36	http://www.ebi.ac.uk/metabolights/MTBLS36	Data Processing and Transformation	Metabolite identification	m_esb tomato_metabolite profiling_mass spectrometry-1_v2_maf.tsv	MetaboLights	MTBLS36	http://www.ebi.ac.uk/metabolights/MTBLS36	m_esb tomato_metabolite profiling_mass spectrometry-1_v2_maf.tsv	AC+	40	day	UO	33	24/09/2010	2	analytical sample
02_CNR_40	Sample preparation	Polar Extract	Chromatography	Waters Acquity UPLC	Waters HSS T3 150 x 2mm, 1.7 µm	Trifunctional Aklyl C18 (T3)	Mass spectrometry	negative	95-900	LTQ Orbitrap Velos	MS	1001742	ESI	MS	1000073	LTQ Orbitrap Velos	MS	1001742	20100924_40_CNR_40	neg_20100924_40_CNR_40.mzML	MetaboLights	MTBLS36	http://www.ebi.ac.uk/metabolights/MTBLS36	Data Processing and Transformation	Metabolite identification	m_esb tomato_metabolite profiling_mass spectrometry-1_v2_maf.tsv	MetaboLights	MTBLS36	http://www.ebi.ac.uk/metabolights/MTBLS36	m_esb tomato_metabolite profiling_mass spectrometry-1_v2_maf.tsv	CNR	40	day	UO	33	24/09/2010	2	analytical sample
02_TomQC	Sample preparation	Polar Extract	Chromatography	Waters Acquity UPLC	Waters HSS T3 150 x 2mm, 1.7 µm	Trifunctional Aklyl C18 (T3)	Mass spectrometry	negative	95-900	LTQ Orbitrap Velos	MS	1001742	ESI	MS	1000073	LTQ Orbitrap Velos	MS	1001742	20100924_41_TomQC	neg_20100924_41_TomQC.mzML	MetaboLights	MTBLS36	http://www.ebi.ac.uk/metabolights/MTBLS36	Data Processing and Transformation	Metabolite identification	m_esb tomato_metabolite profiling_mass spectrometry-1_v2_maf.tsv	MetaboLights	MTBLS36	http://www.ebi.ac.uk/metabolights/MTBLS36	m_esb tomato_metabolite profiling_mass spectrometry-1_v2_maf.tsv			day	UO	33	24/09/2010	2	positive control
02_NOR_15	Sample preparation	Polar Extract	Chromatography	Waters Acquity UPLC	Waters HSS T3 150 x 2mm, 1.7 µm	Trifunctional Aklyl C18 (T3)	Mass spectrometry	negative	95-900	LTQ Orbitrap Velos	MS	1001742	ESI	MS	1000073	LTQ Orbitrap Velos	MS	1001742	20100924_42_NOR_15	neg_20100924_42_NOR_15.mzML	MetaboLights	MTBLS36	http://www.ebi.ac.uk/metabolights/MTBLS36	Data Processing and Transformation	Metabolite identification	m_esb tomato_metabolite profiling_mass spectrometry-1_v2_maf.tsv	MetaboLights	MTBLS36	http://www.ebi.ac.uk/metabolights/MTBLS36	m_esb tomato_metabolite profiling_mass spectrometry-1_v2_maf.tsv	NOR	15	day	UO	33	24/09/2010	2	analytical sample
02_AC+_15	Sample preparation	Polar Extract	Chromatography	Waters Acquity UPLC	Waters HSS T3 150 x 2mm, 1.7 µm	Trifunctional Aklyl C18 (T3)	Mass spectrometry	negative	95-900	LTQ Orbitrap Velos	MS	1001742	ESI	MS	1000073	LTQ Orbitrap Velos	MS	1001742	20100924_43_AC+_15	neg_20100924_43_AC+_15.mzML	MetaboLights	MTBLS36	http://www.ebi.ac.uk/metabolights/MTBLS36	Data Processing and Transformation	Metabolite identification	m_esb tomato_metabolite profiling_mass spectrometry-1_v2_maf.tsv	MetaboLights	MTBLS36	http://www.ebi.ac.uk/metabolights/MTBLS36	m_esb tomato_metabolite profiling_mass spectrometry-1_v2_maf.tsv	AC+	15	day	UO	33	24/09/2010	2	analytical sample
02_CNR_15	Sample preparation	Polar Extract	Chromatography	Waters Acquity UPLC	Waters HSS T3 150 x 2mm, 1.7 µm	Trifunctional Aklyl C18 (T3)	Mass spectrometry	negative	95-900	LTQ Orbitrap Velos	MS	1001742	ESI	MS	1000073	LTQ Orbitrap Velos	MS	1001742	20100924_44_CNR_15	neg_20100924_44_CNR_15.mzML	MetaboLights	MTBLS36	http://www.ebi.ac.uk/metabolights/MTBLS36	Data Processing and Transformation	Metabolite identification	m_esb tomato_metabolite profiling_mass spectrometry-1_v2_maf.tsv	MetaboLights	MTBLS36	http://www.ebi.ac.uk/metabolights/MTBLS36	m_esb tomato_metabolite profiling_mass spectrometry-1_v2_maf.tsv	CNR	15	day	UO	33	24/09/2010	2	analytical sample
02_RIN_15	Sample preparation	Polar Extract	Chromatography	Waters Acquity UPLC	Waters HSS T3 150 x 2mm, 1.7 µm	Trifunctional Aklyl C18 (T3)	Mass spectrometry	negative	95-900	LTQ Orbitrap Velos	MS	1001742	ESI	MS	1000073	LTQ Orbitrap Velos	MS	1001742	20100924_45_RIN_15	neg_20100924_45_RIN_15.mzML	MetaboLights	MTBLS36	http://www.ebi.ac.uk/metabolights/MTBLS36	Data Processing and Transformation	Metabolite identification	m_esb tomato_metabolite profiling_mass spectrometry-1_v2_maf.tsv	MetaboLights	MTBLS36	http://www.ebi.ac.uk/metabolights/MTBLS36	m_esb tomato_metabolite profiling_mass spectrometry-1_v2_maf.tsv	RIN	15	day	UO	33	24/09/2010	2	analytical sample
02_TomQC	Sample preparation	Polar Extract	Chromatography	Waters Acquity UPLC	Waters HSS T3 150 x 2mm, 1.7 µm	Trifunctional Aklyl C18 (T3)	Mass spectrometry	negative	95-900	LTQ Orbitrap Velos	MS	1001742	ESI	MS	1000073	LTQ Orbitrap Velos	MS	1001742	20100924_46_TomQC	neg_20100924_46_TomQC.mzML	MetaboLights	MTBLS36	http://www.ebi.ac.uk/metabolights/MTBLS36	Data Processing and Transformation	Metabolite identification	m_esb tomato_metabolite profiling_mass spectrometry-1_v2_maf.tsv	MetaboLights	MTBLS36	http://www.ebi.ac.uk/metabolights/MTBLS36	m_esb tomato_metabolite profiling_mass spectrometry-1_v2_maf.tsv			day	UO	33	24/09/2010	2	positive control
02_AC+_54	Sample preparation	Polar Extract	Chromatography	Waters Acquity UPLC	Waters HSS T3 150 x 2mm, 1.7 µm	Trifunctional Aklyl C18 (T3)	Mass spectrometry	negative	95-900	LTQ Orbitrap Velos	MS	1001742	ESI	MS	1000073	LTQ Orbitrap Velos	MS	1001742	20100924_47_AC+_54	neg_20100924_47_AC+_54.mzML	MetaboLights	MTBLS36	http://www.ebi.ac.uk/metabolights/MTBLS36	Data Processing and Transformation	Metabolite identification	m_esb tomato_metabolite profiling_mass spectrometry-1_v2_maf.tsv	MetaboLights	MTBLS36	http://www.ebi.ac.uk/metabolights/MTBLS36	m_esb tomato_metabolite profiling_mass spectrometry-1_v2_maf.tsv	AC+	54	day	UO	33	24/09/2010	2	analytical sample
02_NOR_54	Sample preparation	Polar Extract	Chromatography	Waters Acquity UPLC	Waters HSS T3 150 x 2mm, 1.7 µm	Trifunctional Aklyl C18 (T3)	Mass spectrometry	negative	95-900	LTQ Orbitrap Velos	MS	1001742	ESI	MS	1000073	LTQ Orbitrap Velos	MS	1001742	20100924_48_NOR_54	neg_20100924_48_NOR_54.mzML	MetaboLights	MTBLS36	http://www.ebi.ac.uk/metabolights/MTBLS36	Data Processing and Transformation	Metabolite identification	m_esb tomato_metabolite profiling_mass spectrometry-1_v2_maf.tsv	MetaboLights	MTBLS36	http://www.ebi.ac.uk/metabolights/MTBLS36	m_esb tomato_metabolite profiling_mass spectrometry-1_v2_maf.tsv	NOR	54	day	UO	33	24/09/2010	2	analytical sample
02_CNR_54	Sample preparation	Polar Extract	Chromatography	Waters Acquity UPLC	Waters HSS T3 150 x 2mm, 1.7 µm	Trifunctional Aklyl C18 (T3)	Mass spectrometry	negative	95-900	LTQ Orbitrap Velos	MS	1001742	ESI	MS	1000073	LTQ Orbitrap Velos	MS	1001742	20100924_49_CNR_54	neg_20100924_49_CNR_54.mzML	MetaboLights	MTBLS36	http://www.ebi.ac.uk/metabolights/MTBLS36	Data Processing and Transformation	Metabolite identification	m_esb tomato_metabolite profiling_mass spectrometry-1_v2_maf.tsv	MetaboLights	MTBLS36	http://www.ebi.ac.uk/metabolights/MTBLS36	m_esb tomato_metabolite profiling_mass spectrometry-1_v2_maf.tsv	CNR	54	day	UO	33	24/09/2010	2	analytical sample
02_RIN_54	Sample preparation	Polar Extract	Chromatography	Waters Acquity UPLC	Waters HSS T3 150 x 2mm, 1.7 µm	Trifunctional Aklyl C18 (T3)	Mass spectrometry	negative	95-900	LTQ Orbitrap Velos	MS	1001742	ESI	MS	1000073	LTQ Orbitrap Velos	MS	1001742	20100924_50_RIN_54	neg_20100924_50_RIN_54.mzML	MetaboLights	MTBLS36	http://www.ebi.ac.uk/metabolights/MTBLS36	Data Processing and Transformation	Metabolite identification	m_esb tomato_metabolite profiling_mass spectrometry-1_v2_maf.tsv	MetaboLights	MTBLS36	http://www.ebi.ac.uk/metabolights/MTBLS36	m_esb tomato_metabolite profiling_mass spectrometry-1_v2_maf.tsv	RIN	54	day	UO	33	24/09/2010	2	analytical sample
02_TomQC	Sample preparation	Polar Extract	Chromatography	Waters Acquity UPLC	Waters HSS T3 150 x 2mm, 1.7 µm	Trifunctional Aklyl C18 (T3)	Mass spectrometry	negative	95-900	LTQ Orbitrap Velos	MS	1001742	ESI	MS	1000073	LTQ Orbitrap Velos	MS	1001742	20100924_51_TomQC	neg_20100924_51_TomQC.mzML	MetaboLights	MTBLS36	http://www.ebi.ac.uk/metabolights/MTBLS36	Data Processing and Transformation	Metabolite identification	m_esb tomato_metabolite profiling_mass spectrometry-1_v2_maf.tsv	MetaboLights	MTBLS36	http://www.ebi.ac.uk/metabolights/MTBLS36	m_esb tomato_metabolite profiling_mass spectrometry-1_v2_maf.tsv			day	UO	33	24/09/2010	2	positive control
02_CNR_48	Sample preparation	Polar Extract	Chromatography	Waters Acquity UPLC	Waters HSS T3 150 x 2mm, 1.7 µm	Trifunctional Aklyl C18 (T3)	Mass spectrometry	negative	95-900	LTQ Orbitrap Velos	MS	1001742	ESI	MS	1000073	LTQ Orbitrap Velos	MS	1001742	20100924_52_CNR_48	neg_20100924_52_CNR_48.mzML	MetaboLights	MTBLS36	http://www.ebi.ac.uk/metabolights/MTBLS36	Data Processing and Transformation	Metabolite identification	m_esb tomato_metabolite profiling_mass spectrometry-1_v2_maf.tsv	MetaboLights	MTBLS36	http://www.ebi.ac.uk/metabolights/MTBLS36	m_esb tomato_metabolite profiling_mass spectrometry-1_v2_maf.tsv	CNR	48	day	UO	33	24/09/2010	2	analytical sample
02_RIN_48	Sample preparation	Polar Extract	Chromatography	Waters Acquity UPLC	Waters HSS T3 150 x 2mm, 1.7 µm	Trifunctional Aklyl C18 (T3)	Mass spectrometry	negative	95-900	LTQ Orbitrap Velos	MS	1001742	ESI	MS	1000073	LTQ Orbitrap Velos	MS	1001742	20100924_53_RIN_48	neg_20100924_53_RIN_48.mzML	MetaboLights	MTBLS36	http://www.ebi.ac.uk/metabolights/MTBLS36	Data Processing and Transformation	Metabolite identification	m_esb tomato_metabolite profiling_mass spectrometry-1_v2_maf.tsv	MetaboLights	MTBLS36	http://www.ebi.ac.uk/metabolights/MTBLS36	m_esb tomato_metabolite profiling_mass spectrometry-1_v2_maf.tsv	RIN	48	day	UO	33	24/09/2010	2	analytical sample
02_AC+_48	Sample preparation	Polar Extract	Chromatography	Waters Acquity UPLC	Waters HSS T3 150 x 2mm, 1.7 µm	Trifunctional Aklyl C18 (T3)	Mass spectrometry	negative	95-900	LTQ Orbitrap Velos	MS	1001742	ESI	MS	1000073	LTQ Orbitrap Velos	MS	1001742	20100924_54_AC+_48	neg_20100924_54_AC+_48.mzML	MetaboLights	MTBLS36	http://www.ebi.ac.uk/metabolights/MTBLS36	Data Processing and Transformation	Metabolite identification	m_esb tomato_metabolite profiling_mass spectrometry-1_v2_maf.tsv	MetaboLights	MTBLS36	http://www.ebi.ac.uk/metabolights/MTBLS36	m_esb tomato_metabolite profiling_mass spectrometry-1_v2_maf.tsv	AC+	48	day	UO	33	24/09/2010	2	analytical sample
02_NOR_48	Sample preparation	Polar Extract	Chromatography	Waters Acquity UPLC	Waters HSS T3 150 x 2mm, 1.7 µm	Trifunctional Aklyl C18 (T3)	Mass spectrometry	negative	95-900	LTQ Orbitrap Velos	MS	1001742	ESI	MS	1000073	LTQ Orbitrap Velos	MS	1001742	20100924_55_NOR_48	neg_20100924_55_NOR_48.mzML	MetaboLights	MTBLS36	http://www.ebi.ac.uk/metabolights/MTBLS36	Data Processing and Transformation	Metabolite identification	m_esb tomato_metabolite profiling_mass spectrometry-1_v2_maf.tsv	MetaboLights	MTBLS36	http://www.ebi.ac.uk/metabolights/MTBLS36	m_esb tomato_metabolite profiling_mass spectrometry-1_v2_maf.tsv	NOR	48	day	UO	33	24/09/2010	2	analytical sample
02_TomQC	Sample preparation	Polar Extract	Chromatography	Waters Acquity UPLC	Waters HSS T3 150 x 2mm, 1.7 µm	Trifunctional Aklyl C18 (T3)	Mass spectrometry	negative	95-900	LTQ Orbitrap Velos	MS	1001742	ESI	MS	1000073	LTQ Orbitrap Velos	MS	1001742	20100924_56_TomQC	neg_20100924_56_TomQC.mzML	MetaboLights	MTBLS36	http://www.ebi.ac.uk/metabolights/MTBLS36	Data Processing and Transformation	Metabolite identification	m_esb tomato_metabolite profiling_mass spectrometry-1_v2_maf.tsv	MetaboLights	MTBLS36	http://www.ebi.ac.uk/metabolights/MTBLS36	m_esb tomato_metabolite profiling_mass spectrometry-1_v2_maf.tsv			day	UO	33	24/09/2010	2	positive control
02_CNR_52	Sample preparation	Polar Extract	Chromatography	Waters Acquity UPLC	Waters HSS T3 150 x 2mm, 1.7 µm	Trifunctional Aklyl C18 (T3)	Mass spectrometry	negative	95-900	LTQ Orbitrap Velos	MS	1001742	ESI	MS	1000073	LTQ Orbitrap Velos	MS	1001742	20100924_57_CNR_52	neg_20100924_57_CNR_52.mzML	MetaboLights	MTBLS36	http://www.ebi.ac.uk/metabolights/MTBLS36	Data Processing and Transformation	Metabolite identification	m_esb tomato_metabolite profiling_mass spectrometry-1_v2_maf.tsv	MetaboLights	MTBLS36	http://www.ebi.ac.uk/metabolights/MTBLS36	m_esb tomato_metabolite profiling_mass spectrometry-1_v2_maf.tsv	CNR	52	day	UO	33	24/09/2010	2	analytical sample
02_NOR_52	Sample preparation	Polar Extract	Chromatography	Waters Acquity UPLC	Waters HSS T3 150 x 2mm, 1.7 µm	Trifunctional Aklyl C18 (T3)	Mass spectrometry	negative	95-900	LTQ Orbitrap Velos	MS	1001742	ESI	MS	1000073	LTQ Orbitrap Velos	MS	1001742	20100924_58_NOR_52	neg_20100924_58_NOR_52.mzML	MetaboLights	MTBLS36	http://www.ebi.ac.uk/metabolights/MTBLS36	Data Processing and Transformation	Metabolite identification	m_esb tomato_metabolite profiling_mass spectrometry-1_v2_maf.tsv	MetaboLights	MTBLS36	http://www.ebi.ac.uk/metabolights/MTBLS36	m_esb tomato_metabolite profiling_mass spectrometry-1_v2_maf.tsv	NOR	52	day	UO	33	24/09/2010	2	analytical sample
02_RIN_52	Sample preparation	Polar Extract	Chromatography	Waters Acquity UPLC	Waters HSS T3 150 x 2mm, 1.7 µm	Trifunctional Aklyl C18 (T3)	Mass spectrometry	negative	95-900	LTQ Orbitrap Velos	MS	1001742	ESI	MS	1000073	LTQ Orbitrap Velos	MS	1001742	20100924_59_RIN_52	neg_20100924_59_RIN_52.mzML	MetaboLights	MTBLS36	http://www.ebi.ac.uk/metabolights/MTBLS36	Data Processing and Transformation	Metabolite identification	m_esb tomato_metabolite profiling_mass spectrometry-1_v2_maf.tsv	MetaboLights	MTBLS36	http://www.ebi.ac.uk/metabolights/MTBLS36	m_esb tomato_metabolite profiling_mass spectrometry-1_v2_maf.tsv	RIN	52	day	UO	33	24/09/2010	2	analytical sample
02_AC+_52	Sample preparation	Polar Extract	Chromatography	Waters Acquity UPLC	Waters HSS T3 150 x 2mm, 1.7 µm	Trifunctional Aklyl C18 (T3)	Mass spectrometry	negative	95-900	LTQ Orbitrap Velos	MS	1001742	ESI	MS	1000073	LTQ Orbitrap Velos	MS	1001742	20100924_60_AC+_52	neg_20100924_60_AC+_52.mzML	MetaboLights	MTBLS36	http://www.ebi.ac.uk/metabolights/MTBLS36	Data Processing and Transformation	Metabolite identification	m_esb tomato_metabolite profiling_mass spectrometry-1_v2_maf.tsv	MetaboLights	MTBLS36	http://www.ebi.ac.uk/metabolights/MTBLS36	m_esb tomato_metabolite profiling_mass spectrometry-1_v2_maf.tsv	AC+	52	day	UO	33	24/09/2010	2	analytical sample
02_TomQC	Sample preparation	Polar Extract	Chromatography	Waters Acquity UPLC	Waters HSS T3 150 x 2mm, 1.7 µm	Trifunctional Aklyl C18 (T3)	Mass spectrometry	negative	95-900	LTQ Orbitrap Velos	MS	1001742	ESI	MS	1000073	LTQ Orbitrap Velos	MS	1001742	20100924_61_TomQC	neg_20100924_61_TomQC.mzML	MetaboLights	MTBLS36	http://www.ebi.ac.uk/metabolights/MTBLS36	Data Processing and Transformation	Metabolite identification	m_esb tomato_metabolite profiling_mass spectrometry-1_v2_maf.tsv	MetaboLights	MTBLS36	http://www.ebi.ac.uk/metabolights/MTBLS36	m_esb tomato_metabolite profiling_mass spectrometry-1_v2_maf.tsv			day	UO	33	24/09/2010	2	positive control
02_RIN_49	Sample preparation	Polar Extract	Chromatography	Waters Acquity UPLC	Waters HSS T3 150 x 2mm, 1.7 µm	Trifunctional Aklyl C18 (T3)	Mass spectrometry	negative	95-900	LTQ Orbitrap Velos	MS	1001742	ESI	MS	1000073	LTQ Orbitrap Velos	MS	1001742	20100924_62_RIN_49	neg_20100924_62_RIN_49.mzML	MetaboLights	MTBLS36	http://www.ebi.ac.uk/metabolights/MTBLS36	Data Processing and Transformation	Metabolite identification	m_esb tomato_metabolite profiling_mass spectrometry-1_v2_maf.tsv	MetaboLights	MTBLS36	http://www.ebi.ac.uk/metabolights/MTBLS36	m_esb tomato_metabolite profiling_mass spectrometry-1_v2_maf.tsv	RIN	49	day	UO	33	24/09/2010	2	analytical sample
02_AC+_49	Sample preparation	Polar Extract	Chromatography	Waters Acquity UPLC	Waters HSS T3 150 x 2mm, 1.7 µm	Trifunctional Aklyl C18 (T3)	Mass spectrometry	negative	95-900	LTQ Orbitrap Velos	MS	1001742	ESI	MS	1000073	LTQ Orbitrap Velos	MS	1001742	20100924_63_AC+_49	neg_20100924_63_AC+_49.mzML	MetaboLights	MTBLS36	http://www.ebi.ac.uk/metabolights/MTBLS36	Data Processing and Transformation	Metabolite identification	m_esb tomato_metabolite profiling_mass spectrometry-1_v2_maf.tsv	MetaboLights	MTBLS36	http://www.ebi.ac.uk/metabolights/MTBLS36	m_esb tomato_metabolite profiling_mass spectrometry-1_v2_maf.tsv	AC+	49	day	UO	33	24/09/2010	2	analytical sample
02_NOR_49	Sample preparation	Polar Extract	Chromatography	Waters Acquity UPLC	Waters HSS T3 150 x 2mm, 1.7 µm	Trifunctional Aklyl C18 (T3)	Mass spectrometry	negative	95-900	LTQ Orbitrap Velos	MS	1001742	ESI	MS	1000073	LTQ Orbitrap Velos	MS	1001742	20100924_64_NOR_49	neg_20100924_64_NOR_49.mzML	MetaboLights	MTBLS36	http://www.ebi.ac.uk/metabolights/MTBLS36	Data Processing and Transformation	Metabolite identification	m_esb tomato_metabolite profiling_mass spectrometry-1_v2_maf.tsv	MetaboLights	MTBLS36	http://www.ebi.ac.uk/metabolights/MTBLS36	m_esb tomato_metabolite profiling_mass spectrometry-1_v2_maf.tsv	NOR	49	day	UO	33	24/09/2010	2	analytical sample
02_CNR_49	Sample preparation	Polar Extract	Chromatography	Waters Acquity UPLC	Waters HSS T3 150 x 2mm, 1.7 µm	Trifunctional Aklyl C18 (T3)	Mass spectrometry	negative	95-900	LTQ Orbitrap Velos	MS	1001742	ESI	MS	1000073	LTQ Orbitrap Velos	MS	1001742	20100924_65_CNR_49	neg_20100924_65_CNR_49.mzML	MetaboLights	MTBLS36	http://www.ebi.ac.uk/metabolights/MTBLS36	Data Processing and Transformation	Metabolite identification	m_esb tomato_metabolite profiling_mass spectrometry-1_v2_maf.tsv	MetaboLights	MTBLS36	http://www.ebi.ac.uk/metabolights/MTBLS36	m_esb tomato_metabolite profiling_mass spectrometry-1_v2_maf.tsv	CNR	49	day	UO	33	24/09/2010	2	analytical sample
02_TomQC	Sample preparation	Polar Extract	Chromatography	Waters Acquity UPLC	Waters HSS T3 150 x 2mm, 1.7 µm	Trifunctional Aklyl C18 (T3)	Mass spectrometry	negative	95-900	LTQ Orbitrap Velos	MS	1001742	ESI	MS	1000073	LTQ Orbitrap Velos	MS	1001742	20100924_66_TomQC	neg_20100924_66_TomQC.mzML	MetaboLights	MTBLS36	http://www.ebi.ac.uk/metabolights/MTBLS36	Data Processing and Transformation	Metabolite identification	m_esb tomato_metabolite profiling_mass spectrometry-1_v2_maf.tsv	MetaboLights	MTBLS36	http://www.ebi.ac.uk/metabolights/MTBLS36	m_esb tomato_metabolite profiling_mass spectrometry-1_v2_maf.tsv			day	UO	33	24/09/2010	2	positive control
02_Blank	Sample preparation	Polar Extract	Chromatography	Waters Acquity UPLC	Waters HSS T3 150 x 2mm, 1.7 µm	Trifunctional Aklyl C18 (T3)	Mass spectrometry	negative	95-900	LTQ Orbitrap Velos	MS	1001742	ESI	MS	1000073	LTQ Orbitrap Velos	MS	1001742	20100924_67_Blank	neg_20100924_67_Blank.mzML	MetaboLights	MTBLS36	http://www.ebi.ac.uk/metabolights/MTBLS36	Data Processing and Transformation	Metabolite identification	m_esb tomato_metabolite profiling_mass spectrometry-1_v2_maf.tsv	MetaboLights	MTBLS36	http://www.ebi.ac.uk/metabolights/MTBLS36	m_esb tomato_metabolite profiling_mass spectrometry-1_v2_maf.tsv			day	UO	33	24/09/2010	2	negative control
02_AC+_50	Sample preparation	Polar Extract	Chromatography	Waters Acquity UPLC	Waters HSS T3 150 x 2mm, 1.7 µm	Trifunctional Aklyl C18 (T3)	Mass spectrometry	negative	95-900	LTQ Orbitrap Velos	MS	1001742	ESI	MS	1000073	LTQ Orbitrap Velos	MS	1001742	20100924_68_AC+_50	neg_20100924_68_AC+_50.mzML	MetaboLights	MTBLS36	http://www.ebi.ac.uk/metabolights/MTBLS36	Data Processing and Transformation	Metabolite identification	m_esb tomato_metabolite profiling_mass spectrometry-1_v2_maf.tsv	MetaboLights	MTBLS36	http://www.ebi.ac.uk/metabolights/MTBLS36	m_esb tomato_metabolite profiling_mass spectrometry-1_v2_maf.tsv	AC+	50	day	UO	33	24/09/2010	2	analytical sample
02_CNR_50	Sample preparation	Polar Extract	Chromatography	Waters Acquity UPLC	Waters HSS T3 150 x 2mm, 1.7 µm	Trifunctional Aklyl C18 (T3)	Mass spectrometry	negative	95-900	LTQ Orbitrap Velos	MS	1001742	ESI	MS	1000073	LTQ Orbitrap Velos	MS	1001742	20100924_69_CNR_50	neg_20100924_69_CNR_50.mzML	MetaboLights	MTBLS36	http://www.ebi.ac.uk/metabolights/MTBLS36	Data Processing and Transformation	Metabolite identification	m_esb tomato_metabolite profiling_mass spectrometry-1_v2_maf.tsv	MetaboLights	MTBLS36	http://www.ebi.ac.uk/metabolights/MTBLS36	m_esb tomato_metabolite profiling_mass spectrometry-1_v2_maf.tsv	CNR	50	day	UO	33	24/09/2010	2	analytical sample
02_NOR_50	Sample preparation	Polar Extract	Chromatography	Waters Acquity UPLC	Waters HSS T3 150 x 2mm, 1.7 µm	Trifunctional Aklyl C18 (T3)	Mass spectrometry	negative	95-900	LTQ Orbitrap Velos	MS	1001742	ESI	MS	1000073	LTQ Orbitrap Velos	MS	1001742	20100924_70_NOR_50	neg_20100924_70_NOR_50.mzML	MetaboLights	MTBLS36	http://www.ebi.ac.uk/metabolights/MTBLS36	Data Processing and Transformation	Metabolite identification	m_esb tomato_metabolite profiling_mass spectrometry-1_v2_maf.tsv	MetaboLights	MTBLS36	http://www.ebi.ac.uk/metabolights/MTBLS36	m_esb tomato_metabolite profiling_mass spectrometry-1_v2_maf.tsv	NOR	50	day	UO	33	24/09/2010	2	analytical sample
02_RIN_50	Sample preparation	Polar Extract	Chromatography	Waters Acquity UPLC	Waters HSS T3 150 x 2mm, 1.7 µm	Trifunctional Aklyl C18 (T3)	Mass spectrometry	negative	95-900	LTQ Orbitrap Velos	MS	1001742	ESI	MS	1000073	LTQ Orbitrap Velos	MS	1001742	20100924_71_RIN_50	neg_20100924_71_RIN_50.mzML	MetaboLights	MTBLS36	http://www.ebi.ac.uk/metabolights/MTBLS36	Data Processing and Transformation	Metabolite identification	m_esb tomato_metabolite profiling_mass spectrometry-1_v2_maf.tsv	MetaboLights	MTBLS36	http://www.ebi.ac.uk/metabolights/MTBLS36	m_esb tomato_metabolite profiling_mass spectrometry-1_v2_maf.tsv	RIN	50	day	UO	33	24/09/2010	2	analytical sample
02_Mixed	Sample preparation	Polar Extract	Chromatography	Waters Acquity UPLC	Waters HSS T3 150 x 2mm, 1.7 µm	Trifunctional Aklyl C18 (T3)	Mass spectrometry	negative	95-900	LTQ Orbitrap Velos	MS	1001742	ESI	MS	1000073	LTQ Orbitrap Velos	MS	1001742	20100924_72_Mixed	neg_20100924_72_Mixed.mzML	MetaboLights	MTBLS36	http://www.ebi.ac.uk/metabolights/MTBLS36	Data Processing and Transformation	Metabolite identification	m_esb tomato_metabolite profiling_mass spectrometry-1_v2_maf.tsv	MetaboLights	MTBLS36	http://www.ebi.ac.uk/metabolights/MTBLS36	m_esb tomato_metabolite profiling_mass spectrometry-1_v2_maf.tsv	Mix		day	UO	33	24/09/2010	2	positive control
02_TomQC	Sample preparation	Polar Extract	Chromatography	Waters Acquity UPLC	Waters HSS T3 150 x 2mm, 1.7 µm	Trifunctional Aklyl C18 (T3)	Mass spectrometry	negative	95-900	LTQ Orbitrap Velos	MS	1001742	ESI	MS	1000073	LTQ Orbitrap Velos	MS	1001742	20100924_73_TomQC	neg_20100924_73_TomQC.mzML	MetaboLights	MTBLS36	http://www.ebi.ac.uk/metabolights/MTBLS36	Data Processing and Transformation	Metabolite identification	m_esb tomato_metabolite profiling_mass spectrometry-1_v2_maf.tsv	MetaboLights	MTBLS36	http://www.ebi.ac.uk/metabolights/MTBLS36	m_esb tomato_metabolite profiling_mass spectrometry-1_v2_maf.tsv			day	UO	33	24/09/2010	2	positive control
03_TomQC	Sample preparation	Polar Extract	Chromatography	Waters Acquity UPLC	Waters HSS T3 150 x 2mm, 1.7 µm	Trifunctional Aklyl C18 (T3)	Mass spectrometry	negative	95-900	LTQ Orbitrap Velos	MS	1001742	ESI	MS	1000073	LTQ Orbitrap Velos	MS	1001742	20100927_01_TomQC	neg_20100927_01_TomQC.mzML	MetaboLights	MTBLS36	http://www.ebi.ac.uk/metabolights/MTBLS36	Data Processing and Transformation	Metabolite identification	m_esb tomato_metabolite profiling_mass spectrometry-1_v2_maf.tsv	MetaboLights	MTBLS36	http://www.ebi.ac.uk/metabolights/MTBLS36	m_esb tomato_metabolite profiling_mass spectrometry-1_v2_maf.tsv			day	UO	33	27/09/2010	3	positive control
03_TomQC	Sample preparation	Polar Extract	Chromatography	Waters Acquity UPLC	Waters HSS T3 150 x 2mm, 1.7 µm	Trifunctional Aklyl C18 (T3)	Mass spectrometry	negative	95-900	LTQ Orbitrap Velos	MS	1001742	ESI	MS	1000073	LTQ Orbitrap Velos	MS	1001742	20100927_02_TomQC	neg_20100927_02_TomQC.mzML	MetaboLights	MTBLS36	http://www.ebi.ac.uk/metabolights/MTBLS36	Data Processing and Transformation	Metabolite identification	m_esb tomato_metabolite profiling_mass spectrometry-1_v2_maf.tsv	MetaboLights	MTBLS36	http://www.ebi.ac.uk/metabolights/MTBLS36	m_esb tomato_metabolite profiling_mass spectrometry-1_v2_maf.tsv			day	UO	33	27/09/2010	3	positive control
03_Mixed	Sample preparation	Polar Extract	Chromatography	Waters Acquity UPLC	Waters HSS T3 150 x 2mm, 1.7 µm	Trifunctional Aklyl C18 (T3)	Mass spectrometry	negative	95-900	LTQ Orbitrap Velos	MS	1001742	ESI	MS	1000073	LTQ Orbitrap Velos	MS	1001742	20100927_03_Mixed	neg_20100927_03_Mixed.mzML	MetaboLights	MTBLS36	http://www.ebi.ac.uk/metabolights/MTBLS36	Data Processing and Transformation	Metabolite identification	m_esb tomato_metabolite profiling_mass spectrometry-1_v2_maf.tsv	MetaboLights	MTBLS36	http://www.ebi.ac.uk/metabolights/MTBLS36	m_esb tomato_metabolite profiling_mass spectrometry-1_v2_maf.tsv	Mix		day	UO	33	27/09/2010	3	positive control
03_AC+_53	Sample preparation	Polar Extract	Chromatography	Waters Acquity UPLC	Waters HSS T3 150 x 2mm, 1.7 µm	Trifunctional Aklyl C18 (T3)	Mass spectrometry	negative	95-900	LTQ Orbitrap Velos	MS	1001742	ESI	MS	1000073	LTQ Orbitrap Velos	MS	1001742	20100927_04_AC+_53	neg_20100927_04_AC+_53.mzML	MetaboLights	MTBLS36	http://www.ebi.ac.uk/metabolights/MTBLS36	Data Processing and Transformation	Metabolite identification	m_esb tomato_metabolite profiling_mass spectrometry-1_v2_maf.tsv	MetaboLights	MTBLS36	http://www.ebi.ac.uk/metabolights/MTBLS36	m_esb tomato_metabolite profiling_mass spectrometry-1_v2_maf.tsv	AC+	53	day	UO	33	27/09/2010	3	analytical sample
03_RIN_53	Sample preparation	Polar Extract	Chromatography	Waters Acquity UPLC	Waters HSS T3 150 x 2mm, 1.7 µm	Trifunctional Aklyl C18 (T3)	Mass spectrometry	negative	95-900	LTQ Orbitrap Velos	MS	1001742	ESI	MS	1000073	LTQ Orbitrap Velos	MS	1001742	20100927_05_RIN_53	neg_20100927_05_RIN_53.mzML	MetaboLights	MTBLS36	http://www.ebi.ac.uk/metabolights/MTBLS36	Data Processing and Transformation	Metabolite identification	m_esb tomato_metabolite profiling_mass spectrometry-1_v2_maf.tsv	MetaboLights	MTBLS36	http://www.ebi.ac.uk/metabolights/MTBLS36	m_esb tomato_metabolite profiling_mass spectrometry-1_v2_maf.tsv	RIN	53	day	UO	33	27/09/2010	3	analytical sample
03_CNR_53	Sample preparation	Polar Extract	Chromatography	Waters Acquity UPLC	Waters HSS T3 150 x 2mm, 1.7 µm	Trifunctional Aklyl C18 (T3)	Mass spectrometry	negative	95-900	LTQ Orbitrap Velos	MS	1001742	ESI	MS	1000073	LTQ Orbitrap Velos	MS	1001742	20100927_06_CNR_53	neg_20100927_06_CNR_53.mzML	MetaboLights	MTBLS36	http://www.ebi.ac.uk/metabolights/MTBLS36	Data Processing and Transformation	Metabolite identification	m_esb tomato_metabolite profiling_mass spectrometry-1_v2_maf.tsv	MetaboLights	MTBLS36	http://www.ebi.ac.uk/metabolights/MTBLS36	m_esb tomato_metabolite profiling_mass spectrometry-1_v2_maf.tsv	CNR	53	day	UO	33	27/09/2010	3	analytical sample
03_NOR_53	Sample preparation	Polar Extract	Chromatography	Waters Acquity UPLC	Waters HSS T3 150 x 2mm, 1.7 µm	Trifunctional Aklyl C18 (T3)	Mass spectrometry	negative	95-900	LTQ Orbitrap Velos	MS	1001742	ESI	MS	1000073	LTQ Orbitrap Velos	MS	1001742	20100927_07_NOR_53	neg_20100927_07_NOR_53.mzML	MetaboLights	MTBLS36	http://www.ebi.ac.uk/metabolights/MTBLS36	Data Processing and Transformation	Metabolite identification	m_esb tomato_metabolite profiling_mass spectrometry-1_v2_maf.tsv	MetaboLights	MTBLS36	http://www.ebi.ac.uk/metabolights/MTBLS36	m_esb tomato_metabolite profiling_mass spectrometry-1_v2_maf.tsv	NOR	53	day	UO	33	27/09/2010	3	analytical sample
03_TomQC	Sample preparation	Polar Extract	Chromatography	Waters Acquity UPLC	Waters HSS T3 150 x 2mm, 1.7 µm	Trifunctional Aklyl C18 (T3)	Mass spectrometry	negative	95-900	LTQ Orbitrap Velos	MS	1001742	ESI	MS	1000073	LTQ Orbitrap Velos	MS	1001742	20100927_08_TomQC	neg_20100927_08_TomQC.mzML	MetaboLights	MTBLS36	http://www.ebi.ac.uk/metabolights/MTBLS36	Data Processing and Transformation	Metabolite identification	m_esb tomato_metabolite profiling_mass spectrometry-1_v2_maf.tsv	MetaboLights	MTBLS36	http://www.ebi.ac.uk/metabolights/MTBLS36	m_esb tomato_metabolite profiling_mass spectrometry-1_v2_maf.tsv			day	UO	33	27/09/2010	3	positive control
03_Blank	Sample preparation	Polar Extract	Chromatography	Waters Acquity UPLC	Waters HSS T3 150 x 2mm, 1.7 µm	Trifunctional Aklyl C18 (T3)	Mass spectrometry	negative	95-900	LTQ Orbitrap Velos	MS	1001742	ESI	MS	1000073	LTQ Orbitrap Velos	MS	1001742	20100927_09_Blank	neg_20100927_09_Blank.mzML	MetaboLights	MTBLS36	http://www.ebi.ac.uk/metabolights/MTBLS36	Data Processing and Transformation	Metabolite identification	m_esb tomato_metabolite profiling_mass spectrometry-1_v2_maf.tsv	MetaboLights	MTBLS36	http://www.ebi.ac.uk/metabolights/MTBLS36	m_esb tomato_metabolite profiling_mass spectrometry-1_v2_maf.tsv			day	UO	33	27/09/2010	3	negative control
03_CNR_47	Sample preparation	Polar Extract	Chromatography	Waters Acquity UPLC	Waters HSS T3 150 x 2mm, 1.7 µm	Trifunctional Aklyl C18 (T3)	Mass spectrometry	negative	95-900	LTQ Orbitrap Velos	MS	1001742	ESI	MS	1000073	LTQ Orbitrap Velos	MS	1001742	20100927_10_CNR_47	neg_20100927_10_CNR_47.mzML	MetaboLights	MTBLS36	http://www.ebi.ac.uk/metabolights/MTBLS36	Data Processing and Transformation	Metabolite identification	m_esb tomato_metabolite profiling_mass spectrometry-1_v2_maf.tsv	MetaboLights	MTBLS36	http://www.ebi.ac.uk/metabolights/MTBLS36	m_esb tomato_metabolite profiling_mass spectrometry-1_v2_maf.tsv	CNR	47	day	UO	33	27/09/2010	3	analytical sample
03_RIN_47	Sample preparation	Polar Extract	Chromatography	Waters Acquity UPLC	Waters HSS T3 150 x 2mm, 1.7 µm	Trifunctional Aklyl C18 (T3)	Mass spectrometry	negative	95-900	LTQ Orbitrap Velos	MS	1001742	ESI	MS	1000073	LTQ Orbitrap Velos	MS	1001742	20100927_11_RIN_47	neg_20100927_11_RIN_47.mzML	MetaboLights	MTBLS36	http://www.ebi.ac.uk/metabolights/MTBLS36	Data Processing and Transformation	Metabolite identification	m_esb tomato_metabolite profiling_mass spectrometry-1_v2_maf.tsv	MetaboLights	MTBLS36	http://www.ebi.ac.uk/metabolights/MTBLS36	m_esb tomato_metabolite profiling_mass spectrometry-1_v2_maf.tsv	RIN	47	day	UO	33	27/09/2010	3	analytical sample
03_NOR_47	Sample preparation	Polar Extract	Chromatography	Waters Acquity UPLC	Waters HSS T3 150 x 2mm, 1.7 µm	Trifunctional Aklyl C18 (T3)	Mass spectrometry	negative	95-900	LTQ Orbitrap Velos	MS	1001742	ESI	MS	1000073	LTQ Orbitrap Velos	MS	1001742	20100927_12_NOR_47	neg_20100927_12_NOR_47.mzML	MetaboLights	MTBLS36	http://www.ebi.ac.uk/metabolights/MTBLS36	Data Processing and Transformation	Metabolite identification	m_esb tomato_metabolite profiling_mass spectrometry-1_v2_maf.tsv	MetaboLights	MTBLS36	http://www.ebi.ac.uk/metabolights/MTBLS36	m_esb tomato_metabolite profiling_mass spectrometry-1_v2_maf.tsv	NOR	47	day	UO	33	27/09/2010	3	analytical sample
03_AC+_47	Sample preparation	Polar Extract	Chromatography	Waters Acquity UPLC	Waters HSS T3 150 x 2mm, 1.7 µm	Trifunctional Aklyl C18 (T3)	Mass spectrometry	negative	95-900	LTQ Orbitrap Velos	MS	1001742	ESI	MS	1000073	LTQ Orbitrap Velos	MS	1001742	20100927_13_AC+_47	neg_20100927_13_AC+_47.mzML	MetaboLights	MTBLS36	http://www.ebi.ac.uk/metabolights/MTBLS36	Data Processing and Transformation	Metabolite identification	m_esb tomato_metabolite profiling_mass spectrometry-1_v2_maf.tsv	MetaboLights	MTBLS36	http://www.ebi.ac.uk/metabolights/MTBLS36	m_esb tomato_metabolite profiling_mass spectrometry-1_v2_maf.tsv	AC+	47	day	UO	33	27/09/2010	3	analytical sample
03_TomQC	Sample preparation	Polar Extract	Chromatography	Waters Acquity UPLC	Waters HSS T3 150 x 2mm, 1.7 µm	Trifunctional Aklyl C18 (T3)	Mass spectrometry	negative	95-900	LTQ Orbitrap Velos	MS	1001742	ESI	MS	1000073	LTQ Orbitrap Velos	MS	1001742	20100927_14_TomQC	neg_20100927_14_TomQC.mzML	MetaboLights	MTBLS36	http://www.ebi.ac.uk/metabolights/MTBLS36	Data Processing and Transformation	Metabolite identification	m_esb tomato_metabolite profiling_mass spectrometry-1_v2_maf.tsv	MetaboLights	MTBLS36	http://www.ebi.ac.uk/metabolights/MTBLS36	m_esb tomato_metabolite profiling_mass spectrometry-1_v2_maf.tsv			day	UO	33	27/09/2010	3	positive control
03_NOR_30	Sample preparation	Polar Extract	Chromatography	Waters Acquity UPLC	Waters HSS T3 150 x 2mm, 1.7 µm	Trifunctional Aklyl C18 (T3)	Mass spectrometry	negative	95-900	LTQ Orbitrap Velos	MS	1001742	ESI	MS	1000073	LTQ Orbitrap Velos	MS	1001742	20100927_15_NOR_30	neg_20100927_15_NOR_30.mzML	MetaboLights	MTBLS36	http://www.ebi.ac.uk/metabolights/MTBLS36	Data Processing and Transformation	Metabolite identification	m_esb tomato_metabolite profiling_mass spectrometry-1_v2_maf.tsv	MetaboLights	MTBLS36	http://www.ebi.ac.uk/metabolights/MTBLS36	m_esb tomato_metabolite profiling_mass spectrometry-1_v2_maf.tsv	NOR	30	day	UO	33	27/09/2010	3	analytical sample
03_RIN_30	Sample preparation	Polar Extract	Chromatography	Waters Acquity UPLC	Waters HSS T3 150 x 2mm, 1.7 µm	Trifunctional Aklyl C18 (T3)	Mass spectrometry	negative	95-900	LTQ Orbitrap Velos	MS	1001742	ESI	MS	1000073	LTQ Orbitrap Velos	MS	1001742	20100927_16_RIN_30	neg_20100927_16_RIN_30.mzML	MetaboLights	MTBLS36	http://www.ebi.ac.uk/metabolights/MTBLS36	Data Processing and Transformation	Metabolite identification	m_esb tomato_metabolite profiling_mass spectrometry-1_v2_maf.tsv	MetaboLights	MTBLS36	http://www.ebi.ac.uk/metabolights/MTBLS36	m_esb tomato_metabolite profiling_mass spectrometry-1_v2_maf.tsv	RIN	30	day	UO	33	27/09/2010	3	analytical sample
03_CNR_30	Sample preparation	Polar Extract	Chromatography	Waters Acquity UPLC	Waters HSS T3 150 x 2mm, 1.7 µm	Trifunctional Aklyl C18 (T3)	Mass spectrometry	negative	95-900	LTQ Orbitrap Velos	MS	1001742	ESI	MS	1000073	LTQ Orbitrap Velos	MS	1001742	20100927_17_CNR_30	neg_20100927_17_CNR_30.mzML	MetaboLights	MTBLS36	http://www.ebi.ac.uk/metabolights/MTBLS36	Data Processing and Transformation	Metabolite identification	m_esb tomato_metabolite profiling_mass spectrometry-1_v2_maf.tsv	MetaboLights	MTBLS36	http://www.ebi.ac.uk/metabolights/MTBLS36	m_esb tomato_metabolite profiling_mass spectrometry-1_v2_maf.tsv	CNR	30	day	UO	33	27/09/2010	3	analytical sample
03_AC+_30	Sample preparation	Polar Extract	Chromatography	Waters Acquity UPLC	Waters HSS T3 150 x 2mm, 1.7 µm	Trifunctional Aklyl C18 (T3)	Mass spectrometry	negative	95-900	LTQ Orbitrap Velos	MS	1001742	ESI	MS	1000073	LTQ Orbitrap Velos	MS	1001742	20100927_18_AC+_30	neg_20100927_18_AC+_30.mzML	MetaboLights	MTBLS36	http://www.ebi.ac.uk/metabolights/MTBLS36	Data Processing and Transformation	Metabolite identification	m_esb tomato_metabolite profiling_mass spectrometry-1_v2_maf.tsv	MetaboLights	MTBLS36	http://www.ebi.ac.uk/metabolights/MTBLS36	m_esb tomato_metabolite profiling_mass spectrometry-1_v2_maf.tsv	AC+	30	day	UO	33	27/09/2010	3	analytical sample
03_TomQC	Sample preparation	Polar Extract	Chromatography	Waters Acquity UPLC	Waters HSS T3 150 x 2mm, 1.7 µm	Trifunctional Aklyl C18 (T3)	Mass spectrometry	negative	95-900	LTQ Orbitrap Velos	MS	1001742	ESI	MS	1000073	LTQ Orbitrap Velos	MS	1001742	20100927_19_TomQC	neg_20100927_19_TomQC.mzML	MetaboLights	MTBLS36	http://www.ebi.ac.uk/metabolights/MTBLS36	Data Processing and Transformation	Metabolite identification	m_esb tomato_metabolite profiling_mass spectrometry-1_v2_maf.tsv	MetaboLights	MTBLS36	http://www.ebi.ac.uk/metabolights/MTBLS36	m_esb tomato_metabolite profiling_mass spectrometry-1_v2_maf.tsv			day	UO	33	27/09/2010	3	positive control
03_AC+_52	Sample preparation	Polar Extract	Chromatography	Waters Acquity UPLC	Waters HSS T3 150 x 2mm, 1.7 µm	Trifunctional Aklyl C18 (T3)	Mass spectrometry	negative	95-900	LTQ Orbitrap Velos	MS	1001742	ESI	MS	1000073	LTQ Orbitrap Velos	MS	1001742	20100927_20_AC+_52	neg_20100927_20_AC+_52.mzML	MetaboLights	MTBLS36	http://www.ebi.ac.uk/metabolights/MTBLS36	Data Processing and Transformation	Metabolite identification	m_esb tomato_metabolite profiling_mass spectrometry-1_v2_maf.tsv	MetaboLights	MTBLS36	http://www.ebi.ac.uk/metabolights/MTBLS36	m_esb tomato_metabolite profiling_mass spectrometry-1_v2_maf.tsv	AC+	52	day	UO	33	27/09/2010	3	analytical sample
03_CNR_52	Sample preparation	Polar Extract	Chromatography	Waters Acquity UPLC	Waters HSS T3 150 x 2mm, 1.7 µm	Trifunctional Aklyl C18 (T3)	Mass spectrometry	negative	95-900	LTQ Orbitrap Velos	MS	1001742	ESI	MS	1000073	LTQ Orbitrap Velos	MS	1001742	20100927_21_CNR_52	neg_20100927_21_CNR_52.mzML	MetaboLights	MTBLS36	http://www.ebi.ac.uk/metabolights/MTBLS36	Data Processing and Transformation	Metabolite identification	m_esb tomato_metabolite profiling_mass spectrometry-1_v2_maf.tsv	MetaboLights	MTBLS36	http://www.ebi.ac.uk/metabolights/MTBLS36	m_esb tomato_metabolite profiling_mass spectrometry-1_v2_maf.tsv	CNR	52	day	UO	33	27/09/2010	3	analytical sample
03_NOR_52	Sample preparation	Polar Extract	Chromatography	Waters Acquity UPLC	Waters HSS T3 150 x 2mm, 1.7 µm	Trifunctional Aklyl C18 (T3)	Mass spectrometry	negative	95-900	LTQ Orbitrap Velos	MS	1001742	ESI	MS	1000073	LTQ Orbitrap Velos	MS	1001742	20100927_22_NOR_52	neg_20100927_22_NOR_52.mzML	MetaboLights	MTBLS36	http://www.ebi.ac.uk/metabolights/MTBLS36	Data Processing and Transformation	Metabolite identification	m_esb tomato_metabolite profiling_mass spectrometry-1_v2_maf.tsv	MetaboLights	MTBLS36	http://www.ebi.ac.uk/metabolights/MTBLS36	m_esb tomato_metabolite profiling_mass spectrometry-1_v2_maf.tsv	NOR	52	day	UO	33	27/09/2010	3	analytical sample
03_RIN_52	Sample preparation	Polar Extract	Chromatography	Waters Acquity UPLC	Waters HSS T3 150 x 2mm, 1.7 µm	Trifunctional Aklyl C18 (T3)	Mass spectrometry	negative	95-900	LTQ Orbitrap Velos	MS	1001742	ESI	MS	1000073	LTQ Orbitrap Velos	MS	1001742	20100927_23_RIN_52	neg_20100927_23_RIN_52.mzML	MetaboLights	MTBLS36	http://www.ebi.ac.uk/metabolights/MTBLS36	Data Processing and Transformation	Metabolite identification	m_esb tomato_metabolite profiling_mass spectrometry-1_v2_maf.tsv	MetaboLights	MTBLS36	http://www.ebi.ac.uk/metabolights/MTBLS36	m_esb tomato_metabolite profiling_mass spectrometry-1_v2_maf.tsv	RIN	52	day	UO	33	27/09/2010	3	analytical sample
03_TomQC	Sample preparation	Polar Extract	Chromatography	Waters Acquity UPLC	Waters HSS T3 150 x 2mm, 1.7 µm	Trifunctional Aklyl C18 (T3)	Mass spectrometry	negative	95-900	LTQ Orbitrap Velos	MS	1001742	ESI	MS	1000073	LTQ Orbitrap Velos	MS	1001742	20100927_24_TomQC	neg_20100927_24_TomQC.mzML	MetaboLights	MTBLS36	http://www.ebi.ac.uk/metabolights/MTBLS36	Data Processing and Transformation	Metabolite identification	m_esb tomato_metabolite profiling_mass spectrometry-1_v2_maf.tsv	MetaboLights	MTBLS36	http://www.ebi.ac.uk/metabolights/MTBLS36	m_esb tomato_metabolite profiling_mass spectrometry-1_v2_maf.tsv			day	UO	33	27/09/2010	3	positive control
03_Mixed	Sample preparation	Polar Extract	Chromatography	Waters Acquity UPLC	Waters HSS T3 150 x 2mm, 1.7 µm	Trifunctional Aklyl C18 (T3)	Mass spectrometry	negative	95-900	LTQ Orbitrap Velos	MS	1001742	ESI	MS	1000073	LTQ Orbitrap Velos	MS	1001742	20100927_25_Mixed	neg_20100927_25_Mixed.mzML	MetaboLights	MTBLS36	http://www.ebi.ac.uk/metabolights/MTBLS36	Data Processing and Transformation	Metabolite identification	m_esb tomato_metabolite profiling_mass spectrometry-1_v2_maf.tsv	MetaboLights	MTBLS36	http://www.ebi.ac.uk/metabolights/MTBLS36	m_esb tomato_metabolite profiling_mass spectrometry-1_v2_maf.tsv	Mix		day	UO	33	27/09/2010	3	positive control
03_CNR_54	Sample preparation	Polar Extract	Chromatography	Waters Acquity UPLC	Waters HSS T3 150 x 2mm, 1.7 µm	Trifunctional Aklyl C18 (T3)	Mass spectrometry	negative	95-900	LTQ Orbitrap Velos	MS	1001742	ESI	MS	1000073	LTQ Orbitrap Velos	MS	1001742	20100927_26_CNR_54	neg_20100927_26_CNR_54.mzML	MetaboLights	MTBLS36	http://www.ebi.ac.uk/metabolights/MTBLS36	Data Processing and Transformation	Metabolite identification	m_esb tomato_metabolite profiling_mass spectrometry-1_v2_maf.tsv	MetaboLights	MTBLS36	http://www.ebi.ac.uk/metabolights/MTBLS36	m_esb tomato_metabolite profiling_mass spectrometry-1_v2_maf.tsv	CNR	54	day	UO	33	27/09/2010	3	analytical sample
03_NOR_54	Sample preparation	Polar Extract	Chromatography	Waters Acquity UPLC	Waters HSS T3 150 x 2mm, 1.7 µm	Trifunctional Aklyl C18 (T3)	Mass spectrometry	negative	95-900	LTQ Orbitrap Velos	MS	1001742	ESI	MS	1000073	LTQ Orbitrap Velos	MS	1001742	20100927_27_NOR_54	neg_20100927_27_NOR_54.mzML	MetaboLights	MTBLS36	http://www.ebi.ac.uk/metabolights/MTBLS36	Data Processing and Transformation	Metabolite identification	m_esb tomato_metabolite profiling_mass spectrometry-1_v2_maf.tsv	MetaboLights	MTBLS36	http://www.ebi.ac.uk/metabolights/MTBLS36	m_esb tomato_metabolite profiling_mass spectrometry-1_v2_maf.tsv	NOR	54	day	UO	33	27/09/2010	3	analytical sample
03_RIN_54	Sample preparation	Polar Extract	Chromatography	Waters Acquity UPLC	Waters HSS T3 150 x 2mm, 1.7 µm	Trifunctional Aklyl C18 (T3)	Mass spectrometry	negative	95-900	LTQ Orbitrap Velos	MS	1001742	ESI	MS	1000073	LTQ Orbitrap Velos	MS	1001742	20100927_28_RIN_54	neg_20100927_28_RIN_54.mzML	MetaboLights	MTBLS36	http://www.ebi.ac.uk/metabolights/MTBLS36	Data Processing and Transformation	Metabolite identification	m_esb tomato_metabolite profiling_mass spectrometry-1_v2_maf.tsv	MetaboLights	MTBLS36	http://www.ebi.ac.uk/metabolights/MTBLS36	m_esb tomato_metabolite profiling_mass spectrometry-1_v2_maf.tsv	RIN	54	day	UO	33	27/09/2010	3	analytical sample
03_AC+_54	Sample preparation	Polar Extract	Chromatography	Waters Acquity UPLC	Waters HSS T3 150 x 2mm, 1.7 µm	Trifunctional Aklyl C18 (T3)	Mass spectrometry	negative	95-900	LTQ Orbitrap Velos	MS	1001742	ESI	MS	1000073	LTQ Orbitrap Velos	MS	1001742	20100927_29_AC+_54	neg_20100927_29_AC+_54.mzML	MetaboLights	MTBLS36	http://www.ebi.ac.uk/metabolights/MTBLS36	Data Processing and Transformation	Metabolite identification	m_esb tomato_metabolite profiling_mass spectrometry-1_v2_maf.tsv	MetaboLights	MTBLS36	http://www.ebi.ac.uk/metabolights/MTBLS36	m_esb tomato_metabolite profiling_mass spectrometry-1_v2_maf.tsv	AC+	54	day	UO	33	27/09/2010	3	analytical sample
03_TomQC	Sample preparation	Polar Extract	Chromatography	Waters Acquity UPLC	Waters HSS T3 150 x 2mm, 1.7 µm	Trifunctional Aklyl C18 (T3)	Mass spectrometry	negative	95-900	LTQ Orbitrap Velos	MS	1001742	ESI	MS	1000073	LTQ Orbitrap Velos	MS	1001742	20100927_30_TomQC	neg_20100927_30_TomQC.mzML	MetaboLights	MTBLS36	http://www.ebi.ac.uk/metabolights/MTBLS36	Data Processing and Transformation	Metabolite identification	m_esb tomato_metabolite profiling_mass spectrometry-1_v2_maf.tsv	MetaboLights	MTBLS36	http://www.ebi.ac.uk/metabolights/MTBLS36	m_esb tomato_metabolite profiling_mass spectrometry-1_v2_maf.tsv			day	UO	33	27/09/2010	3	positive control
03_RIN_50	Sample preparation	Polar Extract	Chromatography	Waters Acquity UPLC	Waters HSS T3 150 x 2mm, 1.7 µm	Trifunctional Aklyl C18 (T3)	Mass spectrometry	negative	95-900	LTQ Orbitrap Velos	MS	1001742	ESI	MS	1000073	LTQ Orbitrap Velos	MS	1001742	20100927_31_RIN_50	neg_20100927_31_RIN_50.mzML	MetaboLights	MTBLS36	http://www.ebi.ac.uk/metabolights/MTBLS36	Data Processing and Transformation	Metabolite identification	m_esb tomato_metabolite profiling_mass spectrometry-1_v2_maf.tsv	MetaboLights	MTBLS36	http://www.ebi.ac.uk/metabolights/MTBLS36	m_esb tomato_metabolite profiling_mass spectrometry-1_v2_maf.tsv	RIN	50	day	UO	33	27/09/2010	3	analytical sample
03_AC+_50	Sample preparation	Polar Extract	Chromatography	Waters Acquity UPLC	Waters HSS T3 150 x 2mm, 1.7 µm	Trifunctional Aklyl C18 (T3)	Mass spectrometry	negative	95-900	LTQ Orbitrap Velos	MS	1001742	ESI	MS	1000073	LTQ Orbitrap Velos	MS	1001742	20100927_32_AC+_50	neg_20100927_32_AC+_50.mzML	MetaboLights	MTBLS36	http://www.ebi.ac.uk/metabolights/MTBLS36	Data Processing and Transformation	Metabolite identification	m_esb tomato_metabolite profiling_mass spectrometry-1_v2_maf.tsv	MetaboLights	MTBLS36	http://www.ebi.ac.uk/metabolights/MTBLS36	m_esb tomato_metabolite profiling_mass spectrometry-1_v2_maf.tsv	AC+	50	day	UO	33	27/09/2010	3	analytical sample
03_CNR_50	Sample preparation	Polar Extract	Chromatography	Waters Acquity UPLC	Waters HSS T3 150 x 2mm, 1.7 µm	Trifunctional Aklyl C18 (T3)	Mass spectrometry	negative	95-900	LTQ Orbitrap Velos	MS	1001742	ESI	MS	1000073	LTQ Orbitrap Velos	MS	1001742	20100927_33_CNR_50	neg_20100927_33_CNR_50.mzML	MetaboLights	MTBLS36	http://www.ebi.ac.uk/metabolights/MTBLS36	Data Processing and Transformation	Metabolite identification	m_esb tomato_metabolite profiling_mass spectrometry-1_v2_maf.tsv	MetaboLights	MTBLS36	http://www.ebi.ac.uk/metabolights/MTBLS36	m_esb tomato_metabolite profiling_mass spectrometry-1_v2_maf.tsv	CNR	50	day	UO	33	27/09/2010	3	analytical sample
03_NOR_50	Sample preparation	Polar Extract	Chromatography	Waters Acquity UPLC	Waters HSS T3 150 x 2mm, 1.7 µm	Trifunctional Aklyl C18 (T3)	Mass spectrometry	negative	95-900	LTQ Orbitrap Velos	MS	1001742	ESI	MS	1000073	LTQ Orbitrap Velos	MS	1001742	20100927_34_NOR_50	neg_20100927_34_NOR_50.mzML	MetaboLights	MTBLS36	http://www.ebi.ac.uk/metabolights/MTBLS36	Data Processing and Transformation	Metabolite identification	m_esb tomato_metabolite profiling_mass spectrometry-1_v2_maf.tsv	MetaboLights	MTBLS36	http://www.ebi.ac.uk/metabolights/MTBLS36	m_esb tomato_metabolite profiling_mass spectrometry-1_v2_maf.tsv	NOR	50	day	UO	33	27/09/2010	3	analytical sample
03_Mixed	Sample preparation	Polar Extract	Chromatography	Waters Acquity UPLC	Waters HSS T3 150 x 2mm, 1.7 µm	Trifunctional Aklyl C18 (T3)	Mass spectrometry	negative	95-900	LTQ Orbitrap Velos	MS	1001742	ESI	MS	1000073	LTQ Orbitrap Velos	MS	1001742	20100927_35_Mixed	neg_20100927_35_Mixed.mzML	MetaboLights	MTBLS36	http://www.ebi.ac.uk/metabolights/MTBLS36	Data Processing and Transformation	Metabolite identification	m_esb tomato_metabolite profiling_mass spectrometry-1_v2_maf.tsv	MetaboLights	MTBLS36	http://www.ebi.ac.uk/metabolights/MTBLS36	m_esb tomato_metabolite profiling_mass spectrometry-1_v2_maf.tsv	Mix		day	UO	33	27/09/2010	3	positive control
03_Blank	Sample preparation	Polar Extract	Chromatography	Waters Acquity UPLC	Waters HSS T3 150 x 2mm, 1.7 µm	Trifunctional Aklyl C18 (T3)	Mass spectrometry	negative	95-900	LTQ Orbitrap Velos	MS	1001742	ESI	MS	1000073	LTQ Orbitrap Velos	MS	1001742	20100927_36_Blank	neg_20100927_36_Blank.mzML	MetaboLights	MTBLS36	http://www.ebi.ac.uk/metabolights/MTBLS36	Data Processing and Transformation	Metabolite identification	m_esb tomato_metabolite profiling_mass spectrometry-1_v2_maf.tsv	MetaboLights	MTBLS36	http://www.ebi.ac.uk/metabolights/MTBLS36	m_esb tomato_metabolite profiling_mass spectrometry-1_v2_maf.tsv			day	UO	33	27/09/2010	3	negative control
03_NOR_48	Sample preparation	Polar Extract	Chromatography	Waters Acquity UPLC	Waters HSS T3 150 x 2mm, 1.7 µm	Trifunctional Aklyl C18 (T3)	Mass spectrometry	negative	95-900	LTQ Orbitrap Velos	MS	1001742	ESI	MS	1000073	LTQ Orbitrap Velos	MS	1001742	20100927_37_NOR_48	neg_20100927_37_NOR_48.mzML	MetaboLights	MTBLS36	http://www.ebi.ac.uk/metabolights/MTBLS36	Data Processing and Transformation	Metabolite identification	m_esb tomato_metabolite profiling_mass spectrometry-1_v2_maf.tsv	MetaboLights	MTBLS36	http://www.ebi.ac.uk/metabolights/MTBLS36	m_esb tomato_metabolite profiling_mass spectrometry-1_v2_maf.tsv	NOR	48	day	UO	33	27/09/2010	3	analytical sample
03_RIN_48	Sample preparation	Polar Extract	Chromatography	Waters Acquity UPLC	Waters HSS T3 150 x 2mm, 1.7 µm	Trifunctional Aklyl C18 (T3)	Mass spectrometry	negative	95-900	LTQ Orbitrap Velos	MS	1001742	ESI	MS	1000073	LTQ Orbitrap Velos	MS	1001742	20100927_38_RIN_48	neg_20100927_38_RIN_48.mzML	MetaboLights	MTBLS36	http://www.ebi.ac.uk/metabolights/MTBLS36	Data Processing and Transformation	Metabolite identification	m_esb tomato_metabolite profiling_mass spectrometry-1_v2_maf.tsv	MetaboLights	MTBLS36	http://www.ebi.ac.uk/metabolights/MTBLS36	m_esb tomato_metabolite profiling_mass spectrometry-1_v2_maf.tsv	RIN	48	day	UO	33	27/09/2010	3	analytical sample
03_CNR_48	Sample preparation	Polar Extract	Chromatography	Waters Acquity UPLC	Waters HSS T3 150 x 2mm, 1.7 µm	Trifunctional Aklyl C18 (T3)	Mass spectrometry	negative	95-900	LTQ Orbitrap Velos	MS	1001742	ESI	MS	1000073	LTQ Orbitrap Velos	MS	1001742	20100927_39_CNR_48	neg_20100927_39_CNR_48.mzML	MetaboLights	MTBLS36	http://www.ebi.ac.uk/metabolights/MTBLS36	Data Processing and Transformation	Metabolite identification	m_esb tomato_metabolite profiling_mass spectrometry-1_v2_maf.tsv	MetaboLights	MTBLS36	http://www.ebi.ac.uk/metabolights/MTBLS36	m_esb tomato_metabolite profiling_mass spectrometry-1_v2_maf.tsv	CNR	48	day	UO	33	27/09/2010	3	analytical sample
03_AC+_48	Sample preparation	Polar Extract	Chromatography	Waters Acquity UPLC	Waters HSS T3 150 x 2mm, 1.7 µm	Trifunctional Aklyl C18 (T3)	Mass spectrometry	negative	95-900	LTQ Orbitrap Velos	MS	1001742	ESI	MS	1000073	LTQ Orbitrap Velos	MS	1001742	20100927_40_AC+_48	neg_20100927_40_AC+_48.mzML	MetaboLights	MTBLS36	http://www.ebi.ac.uk/metabolights/MTBLS36	Data Processing and Transformation	Metabolite identification	m_esb tomato_metabolite profiling_mass spectrometry-1_v2_maf.tsv	MetaboLights	MTBLS36	http://www.ebi.ac.uk/metabolights/MTBLS36	m_esb tomato_metabolite profiling_mass spectrometry-1_v2_maf.tsv	AC+	48	day	UO	33	27/09/2010	3	analytical sample
03_TomQC	Sample preparation	Polar Extract	Chromatography	Waters Acquity UPLC	Waters HSS T3 150 x 2mm, 1.7 µm	Trifunctional Aklyl C18 (T3)	Mass spectrometry	negative	95-900	LTQ Orbitrap Velos	MS	1001742	ESI	MS	1000073	LTQ Orbitrap Velos	MS	1001742	20100927_41_TomQC	neg_20100927_41_TomQC.mzML	MetaboLights	MTBLS36	http://www.ebi.ac.uk/metabolights/MTBLS36	Data Processing and Transformation	Metabolite identification	m_esb tomato_metabolite profiling_mass spectrometry-1_v2_maf.tsv	MetaboLights	MTBLS36	http://www.ebi.ac.uk/metabolights/MTBLS36	m_esb tomato_metabolite profiling_mass spectrometry-1_v2_maf.tsv			day	UO	33	27/09/2010	3	positive control
03_NOR_51	Sample preparation	Polar Extract	Chromatography	Waters Acquity UPLC	Waters HSS T3 150 x 2mm, 1.7 µm	Trifunctional Aklyl C18 (T3)	Mass spectrometry	negative	95-900	LTQ Orbitrap Velos	MS	1001742	ESI	MS	1000073	LTQ Orbitrap Velos	MS	1001742	20100927_42_NOR_51	neg_20100927_42_NOR_51.mzML	MetaboLights	MTBLS36	http://www.ebi.ac.uk/metabolights/MTBLS36	Data Processing and Transformation	Metabolite identification	m_esb tomato_metabolite profiling_mass spectrometry-1_v2_maf.tsv	MetaboLights	MTBLS36	http://www.ebi.ac.uk/metabolights/MTBLS36	m_esb tomato_metabolite profiling_mass spectrometry-1_v2_maf.tsv	NOR	51	day	UO	33	27/09/2010	3	analytical sample
03_AC+_51	Sample preparation	Polar Extract	Chromatography	Waters Acquity UPLC	Waters HSS T3 150 x 2mm, 1.7 µm	Trifunctional Aklyl C18 (T3)	Mass spectrometry	negative	95-900	LTQ Orbitrap Velos	MS	1001742	ESI	MS	1000073	LTQ Orbitrap Velos	MS	1001742	20100927_43_AC+_51	neg_20100927_43_AC+_51.mzML	MetaboLights	MTBLS36	http://www.ebi.ac.uk/metabolights/MTBLS36	Data Processing and Transformation	Metabolite identification	m_esb tomato_metabolite profiling_mass spectrometry-1_v2_maf.tsv	MetaboLights	MTBLS36	http://www.ebi.ac.uk/metabolights/MTBLS36	m_esb tomato_metabolite profiling_mass spectrometry-1_v2_maf.tsv	AC+	51	day	UO	33	27/09/2010	3	analytical sample
03_RIN_51	Sample preparation	Polar Extract	Chromatography	Waters Acquity UPLC	Waters HSS T3 150 x 2mm, 1.7 µm	Trifunctional Aklyl C18 (T3)	Mass spectrometry	negative	95-900	LTQ Orbitrap Velos	MS	1001742	ESI	MS	1000073	LTQ Orbitrap Velos	MS	1001742	20100927_44_RIN_51	neg_20100927_44_RIN_51.mzML	MetaboLights	MTBLS36	http://www.ebi.ac.uk/metabolights/MTBLS36	Data Processing and Transformation	Metabolite identification	m_esb tomato_metabolite profiling_mass spectrometry-1_v2_maf.tsv	MetaboLights	MTBLS36	http://www.ebi.ac.uk/metabolights/MTBLS36	m_esb tomato_metabolite profiling_mass spectrometry-1_v2_maf.tsv	RIN	51	day	UO	33	27/09/2010	3	analytical sample
03_CNR_51	Sample preparation	Polar Extract	Chromatography	Waters Acquity UPLC	Waters HSS T3 150 x 2mm, 1.7 µm	Trifunctional Aklyl C18 (T3)	Mass spectrometry	negative	95-900	LTQ Orbitrap Velos	MS	1001742	ESI	MS	1000073	LTQ Orbitrap Velos	MS	1001742	20100927_45_CNR_51	neg_20100927_45_CNR_51.mzML	MetaboLights	MTBLS36	http://www.ebi.ac.uk/metabolights/MTBLS36	Data Processing and Transformation	Metabolite identification	m_esb tomato_metabolite profiling_mass spectrometry-1_v2_maf.tsv	MetaboLights	MTBLS36	http://www.ebi.ac.uk/metabolights/MTBLS36	m_esb tomato_metabolite profiling_mass spectrometry-1_v2_maf.tsv	CNR	51	day	UO	33	27/09/2010	3	analytical sample
03_TomQC	Sample preparation	Polar Extract	Chromatography	Waters Acquity UPLC	Waters HSS T3 150 x 2mm, 1.7 µm	Trifunctional Aklyl C18 (T3)	Mass spectrometry	negative	95-900	LTQ Orbitrap Velos	MS	1001742	ESI	MS	1000073	LTQ Orbitrap Velos	MS	1001742	20100927_46_TomQC	neg_20100927_46_TomQC.mzML	MetaboLights	MTBLS36	http://www.ebi.ac.uk/metabolights/MTBLS36	Data Processing and Transformation	Metabolite identification	m_esb tomato_metabolite profiling_mass spectrometry-1_v2_maf.tsv	MetaboLights	MTBLS36	http://www.ebi.ac.uk/metabolights/MTBLS36	m_esb tomato_metabolite profiling_mass spectrometry-1_v2_maf.tsv			day	UO	33	27/09/2010	3	positive control
03_AC+_20	Sample preparation	Polar Extract	Chromatography	Waters Acquity UPLC	Waters HSS T3 150 x 2mm, 1.7 µm	Trifunctional Aklyl C18 (T3)	Mass spectrometry	negative	95-900	LTQ Orbitrap Velos	MS	1001742	ESI	MS	1000073	LTQ Orbitrap Velos	MS	1001742	20100927_47_AC+_20	neg_20100927_47_AC+_20.mzML	MetaboLights	MTBLS36	http://www.ebi.ac.uk/metabolights/MTBLS36	Data Processing and Transformation	Metabolite identification	m_esb tomato_metabolite profiling_mass spectrometry-1_v2_maf.tsv	MetaboLights	MTBLS36	http://www.ebi.ac.uk/metabolights/MTBLS36	m_esb tomato_metabolite profiling_mass spectrometry-1_v2_maf.tsv	AC+	20	day	UO	33	27/09/2010	3	analytical sample
03_RIN_20	Sample preparation	Polar Extract	Chromatography	Waters Acquity UPLC	Waters HSS T3 150 x 2mm, 1.7 µm	Trifunctional Aklyl C18 (T3)	Mass spectrometry	negative	95-900	LTQ Orbitrap Velos	MS	1001742	ESI	MS	1000073	LTQ Orbitrap Velos	MS	1001742	20100927_48_RIN_20	neg_20100927_48_RIN_20.mzML	MetaboLights	MTBLS36	http://www.ebi.ac.uk/metabolights/MTBLS36	Data Processing and Transformation	Metabolite identification	m_esb tomato_metabolite profiling_mass spectrometry-1_v2_maf.tsv	MetaboLights	MTBLS36	http://www.ebi.ac.uk/metabolights/MTBLS36	m_esb tomato_metabolite profiling_mass spectrometry-1_v2_maf.tsv	RIN	20	day	UO	33	27/09/2010	3	analytical sample
03_CNR_20	Sample preparation	Polar Extract	Chromatography	Waters Acquity UPLC	Waters HSS T3 150 x 2mm, 1.7 µm	Trifunctional Aklyl C18 (T3)	Mass spectrometry	negative	95-900	LTQ Orbitrap Velos	MS	1001742	ESI	MS	1000073	LTQ Orbitrap Velos	MS	1001742	20100927_49_CNR_20	neg_20100927_49_CNR_20.mzML	MetaboLights	MTBLS36	http://www.ebi.ac.uk/metabolights/MTBLS36	Data Processing and Transformation	Metabolite identification	m_esb tomato_metabolite profiling_mass spectrometry-1_v2_maf.tsv	MetaboLights	MTBLS36	http://www.ebi.ac.uk/metabolights/MTBLS36	m_esb tomato_metabolite profiling_mass spectrometry-1_v2_maf.tsv	CNR	20	day	UO	33	27/09/2010	3	analytical sample
03_NOR_20	Sample preparation	Polar Extract	Chromatography	Waters Acquity UPLC	Waters HSS T3 150 x 2mm, 1.7 µm	Trifunctional Aklyl C18 (T3)	Mass spectrometry	negative	95-900	LTQ Orbitrap Velos	MS	1001742	ESI	MS	1000073	LTQ Orbitrap Velos	MS	1001742	20100927_50_NOR_20	neg_20100927_50_NOR_20.mzML	MetaboLights	MTBLS36	http://www.ebi.ac.uk/metabolights/MTBLS36	Data Processing and Transformation	Metabolite identification	m_esb tomato_metabolite profiling_mass spectrometry-1_v2_maf.tsv	MetaboLights	MTBLS36	http://www.ebi.ac.uk/metabolights/MTBLS36	m_esb tomato_metabolite profiling_mass spectrometry-1_v2_maf.tsv	NOR	20	day	UO	33	27/09/2010	3	analytical sample
03_TomQC	Sample preparation	Polar Extract	Chromatography	Waters Acquity UPLC	Waters HSS T3 150 x 2mm, 1.7 µm	Trifunctional Aklyl C18 (T3)	Mass spectrometry	negative	95-900	LTQ Orbitrap Velos	MS	1001742	ESI	MS	1000073	LTQ Orbitrap Velos	MS	1001742	20100927_51_TomQC	neg_20100927_51_TomQC.mzML	MetaboLights	MTBLS36	http://www.ebi.ac.uk/metabolights/MTBLS36	Data Processing and Transformation	Metabolite identification	m_esb tomato_metabolite profiling_mass spectrometry-1_v2_maf.tsv	MetaboLights	MTBLS36	http://www.ebi.ac.uk/metabolights/MTBLS36	m_esb tomato_metabolite profiling_mass spectrometry-1_v2_maf.tsv			day	UO	33	27/09/2010	3	positive control
03_AC+_25	Sample preparation	Polar Extract	Chromatography	Waters Acquity UPLC	Waters HSS T3 150 x 2mm, 1.7 µm	Trifunctional Aklyl C18 (T3)	Mass spectrometry	negative	95-900	LTQ Orbitrap Velos	MS	1001742	ESI	MS	1000073	LTQ Orbitrap Velos	MS	1001742	20100927_52_AC+_25	neg_20100927_52_AC+_25.mzML	MetaboLights	MTBLS36	http://www.ebi.ac.uk/metabolights/MTBLS36	Data Processing and Transformation	Metabolite identification	m_esb tomato_metabolite profiling_mass spectrometry-1_v2_maf.tsv	MetaboLights	MTBLS36	http://www.ebi.ac.uk/metabolights/MTBLS36	m_esb tomato_metabolite profiling_mass spectrometry-1_v2_maf.tsv	AC+	25	day	UO	33	27/09/2010	3	analytical sample
03_NOR_25	Sample preparation	Polar Extract	Chromatography	Waters Acquity UPLC	Waters HSS T3 150 x 2mm, 1.7 µm	Trifunctional Aklyl C18 (T3)	Mass spectrometry	negative	95-900	LTQ Orbitrap Velos	MS	1001742	ESI	MS	1000073	LTQ Orbitrap Velos	MS	1001742	20100927_53_NOR_25	neg_20100927_53_NOR_25.mzML	MetaboLights	MTBLS36	http://www.ebi.ac.uk/metabolights/MTBLS36	Data Processing and Transformation	Metabolite identification	m_esb tomato_metabolite profiling_mass spectrometry-1_v2_maf.tsv	MetaboLights	MTBLS36	http://www.ebi.ac.uk/metabolights/MTBLS36	m_esb tomato_metabolite profiling_mass spectrometry-1_v2_maf.tsv	NOR	25	day	UO	33	27/09/2010	3	analytical sample
03_CNR_25	Sample preparation	Polar Extract	Chromatography	Waters Acquity UPLC	Waters HSS T3 150 x 2mm, 1.7 µm	Trifunctional Aklyl C18 (T3)	Mass spectrometry	negative	95-900	LTQ Orbitrap Velos	MS	1001742	ESI	MS	1000073	LTQ Orbitrap Velos	MS	1001742	20100927_54_CNR_25	neg_20100927_54_CNR_25.mzML	MetaboLights	MTBLS36	http://www.ebi.ac.uk/metabolights/MTBLS36	Data Processing and Transformation	Metabolite identification	m_esb tomato_metabolite profiling_mass spectrometry-1_v2_maf.tsv	MetaboLights	MTBLS36	http://www.ebi.ac.uk/metabolights/MTBLS36	m_esb tomato_metabolite profiling_mass spectrometry-1_v2_maf.tsv	CNR	25	day	UO	33	27/09/2010	3	analytical sample
03_RIN_25	Sample preparation	Polar Extract	Chromatography	Waters Acquity UPLC	Waters HSS T3 150 x 2mm, 1.7 µm	Trifunctional Aklyl C18 (T3)	Mass spectrometry	negative	95-900	LTQ Orbitrap Velos	MS	1001742	ESI	MS	1000073	LTQ Orbitrap Velos	MS	1001742	20100927_55_RIN_25	neg_20100927_55_RIN_25.mzML	MetaboLights	MTBLS36	http://www.ebi.ac.uk/metabolights/MTBLS36	Data Processing and Transformation	Metabolite identification	m_esb tomato_metabolite profiling_mass spectrometry-1_v2_maf.tsv	MetaboLights	MTBLS36	http://www.ebi.ac.uk/metabolights/MTBLS36	m_esb tomato_metabolite profiling_mass spectrometry-1_v2_maf.tsv	RIN	25	day	UO	33	27/09/2010	3	analytical sample
03_TomQC	Sample preparation	Polar Extract	Chromatography	Waters Acquity UPLC	Waters HSS T3 150 x 2mm, 1.7 µm	Trifunctional Aklyl C18 (T3)	Mass spectrometry	negative	95-900	LTQ Orbitrap Velos	MS	1001742	ESI	MS	1000073	LTQ Orbitrap Velos	MS	1001742	20100927_56_TomQC	neg_20100927_56_TomQC.mzML	MetaboLights	MTBLS36	http://www.ebi.ac.uk/metabolights/MTBLS36	Data Processing and Transformation	Metabolite identification	m_esb tomato_metabolite profiling_mass spectrometry-1_v2_maf.tsv	MetaboLights	MTBLS36	http://www.ebi.ac.uk/metabolights/MTBLS36	m_esb tomato_metabolite profiling_mass spectrometry-1_v2_maf.tsv			day	UO	33	27/09/2010	3	positive control
03_NOR_49	Sample preparation	Polar Extract	Chromatography	Waters Acquity UPLC	Waters HSS T3 150 x 2mm, 1.7 µm	Trifunctional Aklyl C18 (T3)	Mass spectrometry	negative	95-900	LTQ Orbitrap Velos	MS	1001742	ESI	MS	1000073	LTQ Orbitrap Velos	MS	1001742	20100927_57_NOR_49	neg_20100927_57_NOR_49.mzML	MetaboLights	MTBLS36	http://www.ebi.ac.uk/metabolights/MTBLS36	Data Processing and Transformation	Metabolite identification	m_esb tomato_metabolite profiling_mass spectrometry-1_v2_maf.tsv	MetaboLights	MTBLS36	http://www.ebi.ac.uk/metabolights/MTBLS36	m_esb tomato_metabolite profiling_mass spectrometry-1_v2_maf.tsv	NOR	49	day	UO	33	27/09/2010	3	analytical sample
03_CNR_49	Sample preparation	Polar Extract	Chromatography	Waters Acquity UPLC	Waters HSS T3 150 x 2mm, 1.7 µm	Trifunctional Aklyl C18 (T3)	Mass spectrometry	negative	95-900	LTQ Orbitrap Velos	MS	1001742	ESI	MS	1000073	LTQ Orbitrap Velos	MS	1001742	20100927_58_CNR_49	neg_20100927_58_CNR_49.mzML	MetaboLights	MTBLS36	http://www.ebi.ac.uk/metabolights/MTBLS36	Data Processing and Transformation	Metabolite identification	m_esb tomato_metabolite profiling_mass spectrometry-1_v2_maf.tsv	MetaboLights	MTBLS36	http://www.ebi.ac.uk/metabolights/MTBLS36	m_esb tomato_metabolite profiling_mass spectrometry-1_v2_maf.tsv	CNR	49	day	UO	33	27/09/2010	3	analytical sample
03_AC+_49	Sample preparation	Polar Extract	Chromatography	Waters Acquity UPLC	Waters HSS T3 150 x 2mm, 1.7 µm	Trifunctional Aklyl C18 (T3)	Mass spectrometry	negative	95-900	LTQ Orbitrap Velos	MS	1001742	ESI	MS	1000073	LTQ Orbitrap Velos	MS	1001742	20100927_59_AC+_49	neg_20100927_59_AC+_49.mzML	MetaboLights	MTBLS36	http://www.ebi.ac.uk/metabolights/MTBLS36	Data Processing and Transformation	Metabolite identification	m_esb tomato_metabolite profiling_mass spectrometry-1_v2_maf.tsv	MetaboLights	MTBLS36	http://www.ebi.ac.uk/metabolights/MTBLS36	m_esb tomato_metabolite profiling_mass spectrometry-1_v2_maf.tsv	AC+	49	day	UO	33	27/09/2010	3	analytical sample
03_RIN_49	Sample preparation	Polar Extract	Chromatography	Waters Acquity UPLC	Waters HSS T3 150 x 2mm, 1.7 µm	Trifunctional Aklyl C18 (T3)	Mass spectrometry	negative	95-900	LTQ Orbitrap Velos	MS	1001742	ESI	MS	1000073	LTQ Orbitrap Velos	MS	1001742	20100927_60_RIN_49	neg_20100927_60_RIN_49.mzML	MetaboLights	MTBLS36	http://www.ebi.ac.uk/metabolights/MTBLS36	Data Processing and Transformation	Metabolite identification	m_esb tomato_metabolite profiling_mass spectrometry-1_v2_maf.tsv	MetaboLights	MTBLS36	http://www.ebi.ac.uk/metabolights/MTBLS36	m_esb tomato_metabolite profiling_mass spectrometry-1_v2_maf.tsv	RIN	49	day	UO	33	27/09/2010	3	analytical sample
03_TomQC	Sample preparation	Polar Extract	Chromatography	Waters Acquity UPLC	Waters HSS T3 150 x 2mm, 1.7 µm	Trifunctional Aklyl C18 (T3)	Mass spectrometry	negative	95-900	LTQ Orbitrap Velos	MS	1001742	ESI	MS	1000073	LTQ Orbitrap Velos	MS	1001742	20100927_61_TomQC	neg_20100927_61_TomQC.mzML	MetaboLights	MTBLS36	http://www.ebi.ac.uk/metabolights/MTBLS36	Data Processing and Transformation	Metabolite identification	m_esb tomato_metabolite profiling_mass spectrometry-1_v2_maf.tsv	MetaboLights	MTBLS36	http://www.ebi.ac.uk/metabolights/MTBLS36	m_esb tomato_metabolite profiling_mass spectrometry-1_v2_maf.tsv			day	UO	33	27/09/2010	3	positive control
03_CNR_40	Sample preparation	Polar Extract	Chromatography	Waters Acquity UPLC	Waters HSS T3 150 x 2mm, 1.7 µm	Trifunctional Aklyl C18 (T3)	Mass spectrometry	negative	95-900	LTQ Orbitrap Velos	MS	1001742	ESI	MS	1000073	LTQ Orbitrap Velos	MS	1001742	20100927_62_CNR_40	neg_20100927_62_CNR_40.mzML	MetaboLights	MTBLS36	http://www.ebi.ac.uk/metabolights/MTBLS36	Data Processing and Transformation	Metabolite identification	m_esb tomato_metabolite profiling_mass spectrometry-1_v2_maf.tsv	MetaboLights	MTBLS36	http://www.ebi.ac.uk/metabolights/MTBLS36	m_esb tomato_metabolite profiling_mass spectrometry-1_v2_maf.tsv	CNR	40	day	UO	33	27/09/2010	3	analytical sample
03_AC+_40	Sample preparation	Polar Extract	Chromatography	Waters Acquity UPLC	Waters HSS T3 150 x 2mm, 1.7 µm	Trifunctional Aklyl C18 (T3)	Mass spectrometry	negative	95-900	LTQ Orbitrap Velos	MS	1001742	ESI	MS	1000073	LTQ Orbitrap Velos	MS	1001742	20100927_63_AC+_40	neg_20100927_63_AC+_40.mzML	MetaboLights	MTBLS36	http://www.ebi.ac.uk/metabolights/MTBLS36	Data Processing and Transformation	Metabolite identification	m_esb tomato_metabolite profiling_mass spectrometry-1_v2_maf.tsv	MetaboLights	MTBLS36	http://www.ebi.ac.uk/metabolights/MTBLS36	m_esb tomato_metabolite profiling_mass spectrometry-1_v2_maf.tsv	AC+	40	day	UO	33	27/09/2010	3	analytical sample
03_RIN_40	Sample preparation	Polar Extract	Chromatography	Waters Acquity UPLC	Waters HSS T3 150 x 2mm, 1.7 µm	Trifunctional Aklyl C18 (T3)	Mass spectrometry	negative	95-900	LTQ Orbitrap Velos	MS	1001742	ESI	MS	1000073	LTQ Orbitrap Velos	MS	1001742	20100927_64_RIN_40	neg_20100927_64_RIN_40.mzML	MetaboLights	MTBLS36	http://www.ebi.ac.uk/metabolights/MTBLS36	Data Processing and Transformation	Metabolite identification	m_esb tomato_metabolite profiling_mass spectrometry-1_v2_maf.tsv	MetaboLights	MTBLS36	http://www.ebi.ac.uk/metabolights/MTBLS36	m_esb tomato_metabolite profiling_mass spectrometry-1_v2_maf.tsv	RIN	40	day	UO	33	27/09/2010	3	analytical sample
03_NOR_40	Sample preparation	Polar Extract	Chromatography	Waters Acquity UPLC	Waters HSS T3 150 x 2mm, 1.7 µm	Trifunctional Aklyl C18 (T3)	Mass spectrometry	negative	95-900	LTQ Orbitrap Velos	MS	1001742	ESI	MS	1000073	LTQ Orbitrap Velos	MS	1001742	20100927_65_NOR_40	neg_20100927_65_NOR_40.mzML	MetaboLights	MTBLS36	http://www.ebi.ac.uk/metabolights/MTBLS36	Data Processing and Transformation	Metabolite identification	m_esb tomato_metabolite profiling_mass spectrometry-1_v2_maf.tsv	MetaboLights	MTBLS36	http://www.ebi.ac.uk/metabolights/MTBLS36	m_esb tomato_metabolite profiling_mass spectrometry-1_v2_maf.tsv	NOR	40	day	UO	33	27/09/2010	3	analytical sample
03_TomQC	Sample preparation	Polar Extract	Chromatography	Waters Acquity UPLC	Waters HSS T3 150 x 2mm, 1.7 µm	Trifunctional Aklyl C18 (T3)	Mass spectrometry	negative	95-900	LTQ Orbitrap Velos	MS	1001742	ESI	MS	1000073	LTQ Orbitrap Velos	MS	1001742	20100927_66_TomQC	neg_20100927_66_TomQC.mzML	MetaboLights	MTBLS36	http://www.ebi.ac.uk/metabolights/MTBLS36	Data Processing and Transformation	Metabolite identification	m_esb tomato_metabolite profiling_mass spectrometry-1_v2_maf.tsv	MetaboLights	MTBLS36	http://www.ebi.ac.uk/metabolights/MTBLS36	m_esb tomato_metabolite profiling_mass spectrometry-1_v2_maf.tsv			day	UO	33	27/09/2010	3	positive control
03_Blank	Sample preparation	Polar Extract	Chromatography	Waters Acquity UPLC	Waters HSS T3 150 x 2mm, 1.7 µm	Trifunctional Aklyl C18 (T3)	Mass spectrometry	negative	95-900	LTQ Orbitrap Velos	MS	1001742	ESI	MS	1000073	LTQ Orbitrap Velos	MS	1001742	20100927_67_Blank	neg_20100927_67_Blank.mzML	MetaboLights	MTBLS36	http://www.ebi.ac.uk/metabolights/MTBLS36	Data Processing and Transformation	Metabolite identification	m_esb tomato_metabolite profiling_mass spectrometry-1_v2_maf.tsv	MetaboLights	MTBLS36	http://www.ebi.ac.uk/metabolights/MTBLS36	m_esb tomato_metabolite profiling_mass spectrometry-1_v2_maf.tsv			day	UO	33	27/09/2010	3	negative control
03_CNR_15	Sample preparation	Polar Extract	Chromatography	Waters Acquity UPLC	Waters HSS T3 150 x 2mm, 1.7 µm	Trifunctional Aklyl C18 (T3)	Mass spectrometry	negative	95-900	LTQ Orbitrap Velos	MS	1001742	ESI	MS	1000073	LTQ Orbitrap Velos	MS	1001742	20100927_68_CNR_15	neg_20100927_68_CNR_15.mzML	MetaboLights	MTBLS36	http://www.ebi.ac.uk/metabolights/MTBLS36	Data Processing and Transformation	Metabolite identification	m_esb tomato_metabolite profiling_mass spectrometry-1_v2_maf.tsv	MetaboLights	MTBLS36	http://www.ebi.ac.uk/metabolights/MTBLS36	m_esb tomato_metabolite profiling_mass spectrometry-1_v2_maf.tsv	CNR	15	day	UO	33	27/09/2010	3	analytical sample
03_NOR_15	Sample preparation	Polar Extract	Chromatography	Waters Acquity UPLC	Waters HSS T3 150 x 2mm, 1.7 µm	Trifunctional Aklyl C18 (T3)	Mass spectrometry	negative	95-900	LTQ Orbitrap Velos	MS	1001742	ESI	MS	1000073	LTQ Orbitrap Velos	MS	1001742	20100927_69_NOR_15	neg_20100927_69_NOR_15.mzML	MetaboLights	MTBLS36	http://www.ebi.ac.uk/metabolights/MTBLS36	Data Processing and Transformation	Metabolite identification	m_esb tomato_metabolite profiling_mass spectrometry-1_v2_maf.tsv	MetaboLights	MTBLS36	http://www.ebi.ac.uk/metabolights/MTBLS36	m_esb tomato_metabolite profiling_mass spectrometry-1_v2_maf.tsv	NOR	15	day	UO	33	27/09/2010	3	analytical sample
03_AC+_15	Sample preparation	Polar Extract	Chromatography	Waters Acquity UPLC	Waters HSS T3 150 x 2mm, 1.7 µm	Trifunctional Aklyl C18 (T3)	Mass spectrometry	negative	95-900	LTQ Orbitrap Velos	MS	1001742	ESI	MS	1000073	LTQ Orbitrap Velos	MS	1001742	20100927_70_AC+_15	neg_20100927_70_AC+_15.mzML	MetaboLights	MTBLS36	http://www.ebi.ac.uk/metabolights/MTBLS36	Data Processing and Transformation	Metabolite identification	m_esb tomato_metabolite profiling_mass spectrometry-1_v2_maf.tsv	MetaboLights	MTBLS36	http://www.ebi.ac.uk/metabolights/MTBLS36	m_esb tomato_metabolite profiling_mass spectrometry-1_v2_maf.tsv	AC+	15	day	UO	33	27/09/2010	3	analytical sample
03_RIN_15	Sample preparation	Polar Extract	Chromatography	Waters Acquity UPLC	Waters HSS T3 150 x 2mm, 1.7 µm	Trifunctional Aklyl C18 (T3)	Mass spectrometry	negative	95-900	LTQ Orbitrap Velos	MS	1001742	ESI	MS	1000073	LTQ Orbitrap Velos	MS	1001742	20100927_71_RIN_15	neg_20100927_71_RIN_15.mzML	MetaboLights	MTBLS36	http://www.ebi.ac.uk/metabolights/MTBLS36	Data Processing and Transformation	Metabolite identification	m_esb tomato_metabolite profiling_mass spectrometry-1_v2_maf.tsv	MetaboLights	MTBLS36	http://www.ebi.ac.uk/metabolights/MTBLS36	m_esb tomato_metabolite profiling_mass spectrometry-1_v2_maf.tsv	RIN	15	day	UO	33	27/09/2010	3	analytical sample
03_Mixed	Sample preparation	Polar Extract	Chromatography	Waters Acquity UPLC	Waters HSS T3 150 x 2mm, 1.7 µm	Trifunctional Aklyl C18 (T3)	Mass spectrometry	negative	95-900	LTQ Orbitrap Velos	MS	1001742	ESI	MS	1000073	LTQ Orbitrap Velos	MS	1001742	20100927_72_Mixed	neg_20100927_72_Mixed.mzML	MetaboLights	MTBLS36	http://www.ebi.ac.uk/metabolights/MTBLS36	Data Processing and Transformation	Metabolite identification	m_esb tomato_metabolite profiling_mass spectrometry-1_v2_maf.tsv	MetaboLights	MTBLS36	http://www.ebi.ac.uk/metabolights/MTBLS36	m_esb tomato_metabolite profiling_mass spectrometry-1_v2_maf.tsv	Mix		day	UO	33	27/09/2010	3	positive control
03_TomQC	Sample preparation	Polar Extract	Chromatography	Waters Acquity UPLC	Waters HSS T3 150 x 2mm, 1.7 µm	Trifunctional Aklyl C18 (T3)	Mass spectrometry	negative	95-900	LTQ Orbitrap Velos	MS	1001742	ESI	MS	1000073	LTQ Orbitrap Velos	MS	1001742	20100927_73_TomQC	neg_20100927_73_TomQC.mzML	MetaboLights	MTBLS36	http://www.ebi.ac.uk/metabolights/MTBLS36	Data Processing and Transformation	Metabolite identification	m_esb tomato_metabolite profiling_mass spectrometry-1_v2_maf.tsv	MetaboLights	MTBLS36	http://www.ebi.ac.uk/metabolights/MTBLS36	m_esb tomato_metabolite profiling_mass spectrometry-1_v2_maf.tsv			day	UO	33	27/09/2010	3	positive control
#tomatoes, positive scan polarity
01_TomQC	Sample preparation	Polar Extract	Chromatography	Waters Acquity UPLC	Waters HSS T3 150 x 2mm, 1.7 µm	Trifunctional Aklyl C18 (T3)	Mass spectrometry	positive	85-900	LTQ Orbitrap Velos	MS	1001742	ESI	MS	1000073	LTQ Orbitrap Velos	MS	1001742	20100917_01_TomQC	20100917_01_TomQC.mzML	MetaboLights	MTBLS36	http://www.ebi.ac.uk/metabolights/MTBLS36	Data Processing and Transformation	Metabolite identification	m_esb tomato_metabolite profiling_mass spectrometry_v2_maf.tsv	MetaboLights	MTBLS36	http://www.ebi.ac.uk/metabolights/MTBLS36	m_esb tomato_metabolite profiling_mass spectrometry_v2_maf.tsv			day	UO	33	17/09/2010	1	positive control
01_TomQC	Sample preparation	Polar Extract	Chromatography	Waters Acquity UPLC	Waters HSS T3 150 x 2mm, 1.7 µm	Trifunctional Aklyl C18 (T3)	Mass spectrometry	positive	85-900	LTQ Orbitrap Velos	MS	1001742	ESI	MS	1000073	LTQ Orbitrap Velos	MS	1001742	20100917_02_TomQC	20100917_02_TomQC.mzML	MetaboLights	MTBLS36	http://www.ebi.ac.uk/metabolights/MTBLS36	Data Processing and Transformation	Metabolite identification	m_esb tomato_metabolite profiling_mass spectrometry_v2_maf.tsv	MetaboLights	MTBLS36	http://www.ebi.ac.uk/metabolights/MTBLS36	m_esb tomato_metabolite profiling_mass spectrometry_v2_maf.tsv			day	UO	33	17/09/2010	1	positive control
01_Mixed	Sample preparation	Polar Extract	Chromatography	Waters Acquity UPLC	Waters HSS T3 150 x 2mm, 1.7 µm	Trifunctional Aklyl C18 (T3)	Mass spectrometry	positive	85-900	LTQ Orbitrap Velos	MS	1001742	ESI	MS	1000073	LTQ Orbitrap Velos	MS	1001742	20100917_03_Mixed	20100917_03_Mixed.mzML	MetaboLights	MTBLS36	http://www.ebi.ac.uk/metabolights/MTBLS36	Data Processing and Transformation	Metabolite identification	m_esb tomato_metabolite profiling_mass spectrometry_v2_maf.tsv	MetaboLights	MTBLS36	http://www.ebi.ac.uk/metabolights/MTBLS36	m_esb tomato_metabolite profiling_mass spectrometry_v2_maf.tsv	Mix		day	UO	33	17/09/2010	1	positive control
01_AC+_53	Sample preparation	Polar Extract	Chromatography	Waters Acquity UPLC	Waters HSS T3 150 x 2mm, 1.7 µm	Trifunctional Aklyl C18 (T3)	Mass spectrometry	positive	85-900	LTQ Orbitrap Velos	MS	1001742	ESI	MS	1000073	LTQ Orbitrap Velos	MS	1001742	20100917_04_AC+_53	20100917_04_AC+_53.mzML	MetaboLights	MTBLS36	http://www.ebi.ac.uk/metabolights/MTBLS36	Data Processing and Transformation	Metabolite identification	m_esb tomato_metabolite profiling_mass spectrometry_v2_maf.tsv	MetaboLights	MTBLS36	http://www.ebi.ac.uk/metabolights/MTBLS36	m_esb tomato_metabolite profiling_mass spectrometry_v2_maf.tsv	AC+	53	day	UO	33	17/09/2010	1	analytical sample
01_RIN_53	Sample preparation	Polar Extract	Chromatography	Waters Acquity UPLC	Waters HSS T3 150 x 2mm, 1.7 µm	Trifunctional Aklyl C18 (T3)	Mass spectrometry	positive	85-900	LTQ Orbitrap Velos	MS	1001742	ESI	MS	1000073	LTQ Orbitrap Velos	MS	1001742	20100917_05_RIN_53	20100917_05_RIN_53.mzML	MetaboLights	MTBLS36	http://www.ebi.ac.uk/metabolights/MTBLS36	Data Processing and Transformation	Metabolite identification	m_esb tomato_metabolite profiling_mass spectrometry_v2_maf.tsv	MetaboLights	MTBLS36	http://www.ebi.ac.uk/metabolights/MTBLS36	m_esb tomato_metabolite profiling_mass spectrometry_v2_maf.tsv	RIN	53	day	UO	33	17/09/2010	1	analytical sample
01_CNR_53	Sample preparation	Polar Extract	Chromatography	Waters Acquity UPLC	Waters HSS T3 150 x 2mm, 1.7 µm	Trifunctional Aklyl C18 (T3)	Mass spectrometry	positive	85-900	LTQ Orbitrap Velos	MS	1001742	ESI	MS	1000073	LTQ Orbitrap Velos	MS	1001742	20100917_06_CNR_53	20100917_06_CNR_53.mzML	MetaboLights	MTBLS36	http://www.ebi.ac.uk/metabolights/MTBLS36	Data Processing and Transformation	Metabolite identification	m_esb tomato_metabolite profiling_mass spectrometry_v2_maf.tsv	MetaboLights	MTBLS36	http://www.ebi.ac.uk/metabolights/MTBLS36	m_esb tomato_metabolite profiling_mass spectrometry_v2_maf.tsv	CNR	53	day	UO	33	17/09/2010	1	analytical sample
01_NOR_53	Sample preparation	Polar Extract	Chromatography	Waters Acquity UPLC	Waters HSS T3 150 x 2mm, 1.7 µm	Trifunctional Aklyl C18 (T3)	Mass spectrometry	positive	85-900	LTQ Orbitrap Velos	MS	1001742	ESI	MS	1000073	LTQ Orbitrap Velos	MS	1001742	20100917_07_NOR_53	20100917_07_NOR_53.mzML	MetaboLights	MTBLS36	http://www.ebi.ac.uk/metabolights/MTBLS36	Data Processing and Transformation	Metabolite identification	m_esb tomato_metabolite profiling_mass spectrometry_v2_maf.tsv	MetaboLights	MTBLS36	http://www.ebi.ac.uk/metabolights/MTBLS36	m_esb tomato_metabolite profiling_mass spectrometry_v2_maf.tsv	NOR	53	day	UO	33	17/09/2010	1	analytical sample
01_TomQC	Sample preparation	Polar Extract	Chromatography	Waters Acquity UPLC	Waters HSS T3 150 x 2mm, 1.7 µm	Trifunctional Aklyl C18 (T3)	Mass spectrometry	positive	85-900	LTQ Orbitrap Velos	MS	1001742	ESI	MS	1000073	LTQ Orbitrap Velos	MS	1001742	20100917_08_TomQC	20100917_08_TomQC.mzML	MetaboLights	MTBLS36	http://www.ebi.ac.uk/metabolights/MTBLS36	Data Processing and Transformation	Metabolite identification	m_esb tomato_metabolite profiling_mass spectrometry_v2_maf.tsv	MetaboLights	MTBLS36	http://www.ebi.ac.uk/metabolights/MTBLS36	m_esb tomato_metabolite profiling_mass spectrometry_v2_maf.tsv			day	UO	33	17/09/2010	1	positive control
01_Blank	Sample preparation	Polar Extract	Chromatography	Waters Acquity UPLC	Waters HSS T3 150 x 2mm, 1.7 µm	Trifunctional Aklyl C18 (T3)	Mass spectrometry	positive	85-900	LTQ Orbitrap Velos	MS	1001742	ESI	MS	1000073	LTQ Orbitrap Velos	MS	1001742	20100917_09_Blank	20100917_09_Blank.mzML	MetaboLights	MTBLS36	http://www.ebi.ac.uk/metabolights/MTBLS36	Data Processing and Transformation	Metabolite identification	m_esb tomato_metabolite profiling_mass spectrometry_v2_maf.tsv	MetaboLights	MTBLS36	http://www.ebi.ac.uk/metabolights/MTBLS36	m_esb tomato_metabolite profiling_mass spectrometry_v2_maf.tsv			day	UO	33	17/09/2010	1	negative control
01_CNR_47	Sample preparation	Polar Extract	Chromatography	Waters Acquity UPLC	Waters HSS T3 150 x 2mm, 1.7 µm	Trifunctional Aklyl C18 (T3)	Mass spectrometry	positive	85-900	LTQ Orbitrap Velos	MS	1001742	ESI	MS	1000073	LTQ Orbitrap Velos	MS	1001742	20100917_10_CNR_47	20100917_10_CNR_47.mzML	MetaboLights	MTBLS36	http://www.ebi.ac.uk/metabolights/MTBLS36	Data Processing and Transformation	Metabolite identification	m_esb tomato_metabolite profiling_mass spectrometry_v2_maf.tsv	MetaboLights	MTBLS36	http://www.ebi.ac.uk/metabolights/MTBLS36	m_esb tomato_metabolite profiling_mass spectrometry_v2_maf.tsv	CNR	47	day	UO	33	17/09/2010	1	analytical sample
01_RIN_47	Sample preparation	Polar Extract	Chromatography	Waters Acquity UPLC	Waters HSS T3 150 x 2mm, 1.7 µm	Trifunctional Aklyl C18 (T3)	Mass spectrometry	positive	85-900	LTQ Orbitrap Velos	MS	1001742	ESI	MS	1000073	LTQ Orbitrap Velos	MS	1001742	20100917_11_RIN_47	20100917_11_RIN_47.mzML	MetaboLights	MTBLS36	http://www.ebi.ac.uk/metabolights/MTBLS36	Data Processing and Transformation	Metabolite identification	m_esb tomato_metabolite profiling_mass spectrometry_v2_maf.tsv	MetaboLights	MTBLS36	http://www.ebi.ac.uk/metabolights/MTBLS36	m_esb tomato_metabolite profiling_mass spectrometry_v2_maf.tsv	RIN	47	day	UO	33	17/09/2010	1	analytical sample
01_NOR_47	Sample preparation	Polar Extract	Chromatography	Waters Acquity UPLC	Waters HSS T3 150 x 2mm, 1.7 µm	Trifunctional Aklyl C18 (T3)	Mass spectrometry	positive	85-900	LTQ Orbitrap Velos	MS	1001742	ESI	MS	1000073	LTQ Orbitrap Velos	MS	1001742	20100917_12_NOR_47	20100917_12_NOR_47.mzML	MetaboLights	MTBLS36	http://www.ebi.ac.uk/metabolights/MTBLS36	Data Processing and Transformation	Metabolite identification	m_esb tomato_metabolite profiling_mass spectrometry_v2_maf.tsv	MetaboLights	MTBLS36	http://www.ebi.ac.uk/metabolights/MTBLS36	m_esb tomato_metabolite profiling_mass spectrometry_v2_maf.tsv	NOR	47	day	UO	33	17/09/2010	1	analytical sample
01_AC+_47	Sample preparation	Polar Extract	Chromatography	Waters Acquity UPLC	Waters HSS T3 150 x 2mm, 1.7 µm	Trifunctional Aklyl C18 (T3)	Mass spectrometry	positive	85-900	LTQ Orbitrap Velos	MS	1001742	ESI	MS	1000073	LTQ Orbitrap Velos	MS	1001742	20100917_13_AC+_47	20100917_13_AC+_47.mzML	MetaboLights	MTBLS36	http://www.ebi.ac.uk/metabolights/MTBLS36	Data Processing and Transformation	Metabolite identification	m_esb tomato_metabolite profiling_mass spectrometry_v2_maf.tsv	MetaboLights	MTBLS36	http://www.ebi.ac.uk/metabolights/MTBLS36	m_esb tomato_metabolite profiling_mass spectrometry_v2_maf.tsv	AC+	47	day	UO	33	17/09/2010	1	analytical sample
01_TomQC	Sample preparation	Polar Extract	Chromatography	Waters Acquity UPLC	Waters HSS T3 150 x 2mm, 1.7 µm	Trifunctional Aklyl C18 (T3)	Mass spectrometry	positive	85-900	LTQ Orbitrap Velos	MS	1001742	ESI	MS	1000073	LTQ Orbitrap Velos	MS	1001742	20100917_14_TomQC	20100917_14_TomQC.mzML	MetaboLights	MTBLS36	http://www.ebi.ac.uk/metabolights/MTBLS36	Data Processing and Transformation	Metabolite identification	m_esb tomato_metabolite profiling_mass spectrometry_v2_maf.tsv	MetaboLights	MTBLS36	http://www.ebi.ac.uk/metabolights/MTBLS36	m_esb tomato_metabolite profiling_mass spectrometry_v2_maf.tsv			day	UO	33	17/09/2010	1	positive control
01_NOR_30	Sample preparation	Polar Extract	Chromatography	Waters Acquity UPLC	Waters HSS T3 150 x 2mm, 1.7 µm	Trifunctional Aklyl C18 (T3)	Mass spectrometry	positive	85-900	LTQ Orbitrap Velos	MS	1001742	ESI	MS	1000073	LTQ Orbitrap Velos	MS	1001742	20100917_15_NOR_30	20100917_15_NOR_30.mzML	MetaboLights	MTBLS36	http://www.ebi.ac.uk/metabolights/MTBLS36	Data Processing and Transformation	Metabolite identification	m_esb tomato_metabolite profiling_mass spectrometry_v2_maf.tsv	MetaboLights	MTBLS36	http://www.ebi.ac.uk/metabolights/MTBLS36	m_esb tomato_metabolite profiling_mass spectrometry_v2_maf.tsv	NOR	30	day	UO	33	17/09/2010	1	analytical sample
01_RIN_30	Sample preparation	Polar Extract	Chromatography	Waters Acquity UPLC	Waters HSS T3 150 x 2mm, 1.7 µm	Trifunctional Aklyl C18 (T3)	Mass spectrometry	positive	85-900	LTQ Orbitrap Velos	MS	1001742	ESI	MS	1000073	LTQ Orbitrap Velos	MS	1001742	20100917_16_RIN_30	20100917_16_RIN_30.mzML	MetaboLights	MTBLS36	http://www.ebi.ac.uk/metabolights/MTBLS36	Data Processing and Transformation	Metabolite identification	m_esb tomato_metabolite profiling_mass spectrometry_v2_maf.tsv	MetaboLights	MTBLS36	http://www.ebi.ac.uk/metabolights/MTBLS36	m_esb tomato_metabolite profiling_mass spectrometry_v2_maf.tsv	RIN	30	day	UO	33	17/09/2010	1	analytical sample
01_CNR_30	Sample preparation	Polar Extract	Chromatography	Waters Acquity UPLC	Waters HSS T3 150 x 2mm, 1.7 µm	Trifunctional Aklyl C18 (T3)	Mass spectrometry	positive	85-900	LTQ Orbitrap Velos	MS	1001742	ESI	MS	1000073	LTQ Orbitrap Velos	MS	1001742	20100917_17_CNR_30	20100917_17_CNR_30.mzML	MetaboLights	MTBLS36	http://www.ebi.ac.uk/metabolights/MTBLS36	Data Processing and Transformation	Metabolite identification	m_esb tomato_metabolite profiling_mass spectrometry_v2_maf.tsv	MetaboLights	MTBLS36	http://www.ebi.ac.uk/metabolights/MTBLS36	m_esb tomato_metabolite profiling_mass spectrometry_v2_maf.tsv	CNR	30	day	UO	33	17/09/2010	1	analytical sample
01_AC+_30	Sample preparation	Polar Extract	Chromatography	Waters Acquity UPLC	Waters HSS T3 150 x 2mm, 1.7 µm	Trifunctional Aklyl C18 (T3)	Mass spectrometry	positive	85-900	LTQ Orbitrap Velos	MS	1001742	ESI	MS	1000073	LTQ Orbitrap Velos	MS	1001742	20100917_18_AC+_30	20100917_18_AC+_30.mzML	MetaboLights	MTBLS36	http://www.ebi.ac.uk/metabolights/MTBLS36	Data Processing and Transformation	Metabolite identification	m_esb tomato_metabolite profiling_mass spectrometry_v2_maf.tsv	MetaboLights	MTBLS36	http://www.ebi.ac.uk/metabolights/MTBLS36	m_esb tomato_metabolite profiling_mass spectrometry_v2_maf.tsv	AC+	30	day	UO	33	17/09/2010	1	analytical sample
01_TomQC	Sample preparation	Polar Extract	Chromatography	Waters Acquity UPLC	Waters HSS T3 150 x 2mm, 1.7 µm	Trifunctional Aklyl C18 (T3)	Mass spectrometry	positive	85-900	LTQ Orbitrap Velos	MS	1001742	ESI	MS	1000073	LTQ Orbitrap Velos	MS	1001742	20100917_19_TomQC	20100917_19_TomQC.mzML	MetaboLights	MTBLS36	http://www.ebi.ac.uk/metabolights/MTBLS36	Data Processing and Transformation	Metabolite identification	m_esb tomato_metabolite profiling_mass spectrometry_v2_maf.tsv	MetaboLights	MTBLS36	http://www.ebi.ac.uk/metabolights/MTBLS36	m_esb tomato_metabolite profiling_mass spectrometry_v2_maf.tsv			day	UO	33	17/09/2010	1	positive control
01_AC+_52	Sample preparation	Polar Extract	Chromatography	Waters Acquity UPLC	Waters HSS T3 150 x 2mm, 1.7 µm	Trifunctional Aklyl C18 (T3)	Mass spectrometry	positive	85-900	LTQ Orbitrap Velos	MS	1001742	ESI	MS	1000073	LTQ Orbitrap Velos	MS	1001742	20100917_20_AC+_52	20100917_20_AC+_52.mzML	MetaboLights	MTBLS36	http://www.ebi.ac.uk/metabolights/MTBLS36	Data Processing and Transformation	Metabolite identification	m_esb tomato_metabolite profiling_mass spectrometry_v2_maf.tsv	MetaboLights	MTBLS36	http://www.ebi.ac.uk/metabolights/MTBLS36	m_esb tomato_metabolite profiling_mass spectrometry_v2_maf.tsv	AC+	52	day	UO	33	17/09/2010	1	analytical sample
01_CNR_52	Sample preparation	Polar Extract	Chromatography	Waters Acquity UPLC	Waters HSS T3 150 x 2mm, 1.7 µm	Trifunctional Aklyl C18 (T3)	Mass spectrometry	positive	85-900	LTQ Orbitrap Velos	MS	1001742	ESI	MS	1000073	LTQ Orbitrap Velos	MS	1001742	20100917_21_CNR_52	20100917_21_CNR_52.mzML	MetaboLights	MTBLS36	http://www.ebi.ac.uk/metabolights/MTBLS36	Data Processing and Transformation	Metabolite identification	m_esb tomato_metabolite profiling_mass spectrometry_v2_maf.tsv	MetaboLights	MTBLS36	http://www.ebi.ac.uk/metabolights/MTBLS36	m_esb tomato_metabolite profiling_mass spectrometry_v2_maf.tsv	CNR	52	day	UO	33	17/09/2010	1	analytical sample
01_NOR_52	Sample preparation	Polar Extract	Chromatography	Waters Acquity UPLC	Waters HSS T3 150 x 2mm, 1.7 µm	Trifunctional Aklyl C18 (T3)	Mass spectrometry	positive	85-900	LTQ Orbitrap Velos	MS	1001742	ESI	MS	1000073	LTQ Orbitrap Velos	MS	1001742	20100917_22_NOR_52	20100917_22_NOR_52.mzML	MetaboLights	MTBLS36	http://www.ebi.ac.uk/metabolights/MTBLS36	Data Processing and Transformation	Metabolite identification	m_esb tomato_metabolite profiling_mass spectrometry_v2_maf.tsv	MetaboLights	MTBLS36	http://www.ebi.ac.uk/metabolights/MTBLS36	m_esb tomato_metabolite profiling_mass spectrometry_v2_maf.tsv	NOR	52	day	UO	33	17/09/2010	1	analytical sample
01_RIN_52	Sample preparation	Polar Extract	Chromatography	Waters Acquity UPLC	Waters HSS T3 150 x 2mm, 1.7 µm	Trifunctional Aklyl C18 (T3)	Mass spectrometry	positive	85-900	LTQ Orbitrap Velos	MS	1001742	ESI	MS	1000073	LTQ Orbitrap Velos	MS	1001742	20100917_23_RIN_52	20100917_23_RIN_52.mzML	MetaboLights	MTBLS36	http://www.ebi.ac.uk/metabolights/MTBLS36	Data Processing and Transformation	Metabolite identification	m_esb tomato_metabolite profiling_mass spectrometry_v2_maf.tsv	MetaboLights	MTBLS36	http://www.ebi.ac.uk/metabolights/MTBLS36	m_esb tomato_metabolite profiling_mass spectrometry_v2_maf.tsv	RIN	52	day	UO	33	17/09/2010	1	analytical sample
01_TomQC	Sample preparation	Polar Extract	Chromatography	Waters Acquity UPLC	Waters HSS T3 150 x 2mm, 1.7 µm	Trifunctional Aklyl C18 (T3)	Mass spectrometry	positive	85-900	LTQ Orbitrap Velos	MS	1001742	ESI	MS	1000073	LTQ Orbitrap Velos	MS	1001742	20100917_24_TomQC	20100917_24_TomQC.mzML	MetaboLights	MTBLS36	http://www.ebi.ac.uk/metabolights/MTBLS36	Data Processing and Transformation	Metabolite identification	m_esb tomato_metabolite profiling_mass spectrometry_v2_maf.tsv	MetaboLights	MTBLS36	http://www.ebi.ac.uk/metabolights/MTBLS36	m_esb tomato_metabolite profiling_mass spectrometry_v2_maf.tsv			day	UO	33	17/09/2010	1	positive control
01_Mixed	Sample preparation	Polar Extract	Chromatography	Waters Acquity UPLC	Waters HSS T3 150 x 2mm, 1.7 µm	Trifunctional Aklyl C18 (T3)	Mass spectrometry	positive	85-900	LTQ Orbitrap Velos	MS	1001742	ESI	MS	1000073	LTQ Orbitrap Velos	MS	1001742	20100917_25_Mixed	20100917_25_Mixed.mzML	MetaboLights	MTBLS36	http://www.ebi.ac.uk/metabolights/MTBLS36	Data Processing and Transformation	Metabolite identification	m_esb tomato_metabolite profiling_mass spectrometry_v2_maf.tsv	MetaboLights	MTBLS36	http://www.ebi.ac.uk/metabolights/MTBLS36	m_esb tomato_metabolite profiling_mass spectrometry_v2_maf.tsv	Mix		day	UO	33	17/09/2010	1	positive control
01_CNR_54	Sample preparation	Polar Extract	Chromatography	Waters Acquity UPLC	Waters HSS T3 150 x 2mm, 1.7 µm	Trifunctional Aklyl C18 (T3)	Mass spectrometry	positive	85-900	LTQ Orbitrap Velos	MS	1001742	ESI	MS	1000073	LTQ Orbitrap Velos	MS	1001742	20100917_26_CNR_54	20100917_26_CNR_54.mzML	MetaboLights	MTBLS36	http://www.ebi.ac.uk/metabolights/MTBLS36	Data Processing and Transformation	Metabolite identification	m_esb tomato_metabolite profiling_mass spectrometry_v2_maf.tsv	MetaboLights	MTBLS36	http://www.ebi.ac.uk/metabolights/MTBLS36	m_esb tomato_metabolite profiling_mass spectrometry_v2_maf.tsv	CNR	54	day	UO	33	17/09/2010	1	analytical sample
01_NOR_54	Sample preparation	Polar Extract	Chromatography	Waters Acquity UPLC	Waters HSS T3 150 x 2mm, 1.7 µm	Trifunctional Aklyl C18 (T3)	Mass spectrometry	positive	85-900	LTQ Orbitrap Velos	MS	1001742	ESI	MS	1000073	LTQ Orbitrap Velos	MS	1001742	20100917_27_NOR_54	20100917_27_NOR_54.mzML	MetaboLights	MTBLS36	http://www.ebi.ac.uk/metabolights/MTBLS36	Data Processing and Transformation	Metabolite identification	m_esb tomato_metabolite profiling_mass spectrometry_v2_maf.tsv	MetaboLights	MTBLS36	http://www.ebi.ac.uk/metabolights/MTBLS36	m_esb tomato_metabolite profiling_mass spectrometry_v2_maf.tsv	NOR	54	day	UO	33	17/09/2010	1	analytical sample
01_RIN_54	Sample preparation	Polar Extract	Chromatography	Waters Acquity UPLC	Waters HSS T3 150 x 2mm, 1.7 µm	Trifunctional Aklyl C18 (T3)	Mass spectrometry	positive	85-900	LTQ Orbitrap Velos	MS	1001742	ESI	MS	1000073	LTQ Orbitrap Velos	MS	1001742	20100917_28_RIN_54	20100917_28_RIN_54.mzML	MetaboLights	MTBLS36	http://www.ebi.ac.uk/metabolights/MTBLS36	Data Processing and Transformation	Metabolite identification	m_esb tomato_metabolite profiling_mass spectrometry_v2_maf.tsv	MetaboLights	MTBLS36	http://www.ebi.ac.uk/metabolights/MTBLS36	m_esb tomato_metabolite profiling_mass spectrometry_v2_maf.tsv	RIN	54	day	UO	33	17/09/2010	1	analytical sample
01_AC+_54	Sample preparation	Polar Extract	Chromatography	Waters Acquity UPLC	Waters HSS T3 150 x 2mm, 1.7 µm	Trifunctional Aklyl C18 (T3)	Mass spectrometry	positive	85-900	LTQ Orbitrap Velos	MS	1001742	ESI	MS	1000073	LTQ Orbitrap Velos	MS	1001742	20100917_29_AC+_54	20100917_29_AC+_54.mzML	MetaboLights	MTBLS36	http://www.ebi.ac.uk/metabolights/MTBLS36	Data Processing and Transformation	Metabolite identification	m_esb tomato_metabolite profiling_mass spectrometry_v2_maf.tsv	MetaboLights	MTBLS36	http://www.ebi.ac.uk/metabolights/MTBLS36	m_esb tomato_metabolite profiling_mass spectrometry_v2_maf.tsv	AC+	54	day	UO	33	17/09/2010	1	analytical sample
01_TomQC	Sample preparation	Polar Extract	Chromatography	Waters Acquity UPLC	Waters HSS T3 150 x 2mm, 1.7 µm	Trifunctional Aklyl C18 (T3)	Mass spectrometry	positive	85-900	LTQ Orbitrap Velos	MS	1001742	ESI	MS	1000073	LTQ Orbitrap Velos	MS	1001742	20100917_30_TomQC	20100917_30_TomQC.mzML	MetaboLights	MTBLS36	http://www.ebi.ac.uk/metabolights/MTBLS36	Data Processing and Transformation	Metabolite identification	m_esb tomato_metabolite profiling_mass spectrometry_v2_maf.tsv	MetaboLights	MTBLS36	http://www.ebi.ac.uk/metabolights/MTBLS36	m_esb tomato_metabolite profiling_mass spectrometry_v2_maf.tsv			day	UO	33	17/09/2010	1	positive control
01_RIN_50	Sample preparation	Polar Extract	Chromatography	Waters Acquity UPLC	Waters HSS T3 150 x 2mm, 1.7 µm	Trifunctional Aklyl C18 (T3)	Mass spectrometry	positive	85-900	LTQ Orbitrap Velos	MS	1001742	ESI	MS	1000073	LTQ Orbitrap Velos	MS	1001742	20100917_31_RIN_50	20100917_31_RIN_50.mzML	MetaboLights	MTBLS36	http://www.ebi.ac.uk/metabolights/MTBLS36	Data Processing and Transformation	Metabolite identification	m_esb tomato_metabolite profiling_mass spectrometry_v2_maf.tsv	MetaboLights	MTBLS36	http://www.ebi.ac.uk/metabolights/MTBLS36	m_esb tomato_metabolite profiling_mass spectrometry_v2_maf.tsv	RIN	50	day	UO	33	17/09/2010	1	analytical sample
01_AC+_50	Sample preparation	Polar Extract	Chromatography	Waters Acquity UPLC	Waters HSS T3 150 x 2mm, 1.7 µm	Trifunctional Aklyl C18 (T3)	Mass spectrometry	positive	85-900	LTQ Orbitrap Velos	MS	1001742	ESI	MS	1000073	LTQ Orbitrap Velos	MS	1001742	20100917_32_AC+_50	20100917_32_AC+_50.mzML	MetaboLights	MTBLS36	http://www.ebi.ac.uk/metabolights/MTBLS36	Data Processing and Transformation	Metabolite identification	m_esb tomato_metabolite profiling_mass spectrometry_v2_maf.tsv	MetaboLights	MTBLS36	http://www.ebi.ac.uk/metabolights/MTBLS36	m_esb tomato_metabolite profiling_mass spectrometry_v2_maf.tsv	AC+	50	day	UO	33	17/09/2010	1	analytical sample
01_CNR_50	Sample preparation	Polar Extract	Chromatography	Waters Acquity UPLC	Waters HSS T3 150 x 2mm, 1.7 µm	Trifunctional Aklyl C18 (T3)	Mass spectrometry	positive	85-900	LTQ Orbitrap Velos	MS	1001742	ESI	MS	1000073	LTQ Orbitrap Velos	MS	1001742	20100917_33_CNR_50	20100917_33_CNR_50.mzML	MetaboLights	MTBLS36	http://www.ebi.ac.uk/metabolights/MTBLS36	Data Processing and Transformation	Metabolite identification	m_esb tomato_metabolite profiling_mass spectrometry_v2_maf.tsv	MetaboLights	MTBLS36	http://www.ebi.ac.uk/metabolights/MTBLS36	m_esb tomato_metabolite profiling_mass spectrometry_v2_maf.tsv	CNR	50	day	UO	33	17/09/2010	1	analytical sample
01_NOR_50	Sample preparation	Polar Extract	Chromatography	Waters Acquity UPLC	Waters HSS T3 150 x 2mm, 1.7 µm	Trifunctional Aklyl C18 (T3)	Mass spectrometry	positive	85-900	LTQ Orbitrap Velos	MS	1001742	ESI	MS	1000073	LTQ Orbitrap Velos	MS	1001742	20100917_34_NOR_50	20100917_34_NOR_50.mzML	MetaboLights	MTBLS36	http://www.ebi.ac.uk/metabolights/MTBLS36	Data Processing and Transformation	Metabolite identification	m_esb tomato_metabolite profiling_mass spectrometry_v2_maf.tsv	MetaboLights	MTBLS36	http://www.ebi.ac.uk/metabolights/MTBLS36	m_esb tomato_metabolite profiling_mass spectrometry_v2_maf.tsv	NOR	50	day	UO	33	17/09/2010	1	analytical sample
01_Mixed	Sample preparation	Polar Extract	Chromatography	Waters Acquity UPLC	Waters HSS T3 150 x 2mm, 1.7 µm	Trifunctional Aklyl C18 (T3)	Mass spectrometry	positive	85-900	LTQ Orbitrap Velos	MS	1001742	ESI	MS	1000073	LTQ Orbitrap Velos	MS	1001742	20100917_35_Mixed	20100917_35_Mixed.mzML	MetaboLights	MTBLS36	http://www.ebi.ac.uk/metabolights/MTBLS36	Data Processing and Transformation	Metabolite identification	m_esb tomato_metabolite profiling_mass spectrometry_v2_maf.tsv	MetaboLights	MTBLS36	http://www.ebi.ac.uk/metabolights/MTBLS36	m_esb tomato_metabolite profiling_mass spectrometry_v2_maf.tsv	Mix		day	UO	33	17/09/2010	1	positive control
01_Blank	Sample preparation	Polar Extract	Chromatography	Waters Acquity UPLC	Waters HSS T3 150 x 2mm, 1.7 µm	Trifunctional Aklyl C18 (T3)	Mass spectrometry	positive	85-900	LTQ Orbitrap Velos	MS	1001742	ESI	MS	1000073	LTQ Orbitrap Velos	MS	1001742	20100917_36_Blank	20100917_36_Blank.mzML	MetaboLights	MTBLS36	http://www.ebi.ac.uk/metabolights/MTBLS36	Data Processing and Transformation	Metabolite identification	m_esb tomato_metabolite profiling_mass spectrometry_v2_maf.tsv	MetaboLights	MTBLS36	http://www.ebi.ac.uk/metabolights/MTBLS36	m_esb tomato_metabolite profiling_mass spectrometry_v2_maf.tsv			day	UO	33	17/09/2010	1	negative control
01_NOR_48	Sample preparation	Polar Extract	Chromatography	Waters Acquity UPLC	Waters HSS T3 150 x 2mm, 1.7 µm	Trifunctional Aklyl C18 (T3)	Mass spectrometry	positive	85-900	LTQ Orbitrap Velos	MS	1001742	ESI	MS	1000073	LTQ Orbitrap Velos	MS	1001742	20100917_37_NOR_48	20100917_37_NOR_48.mzML	MetaboLights	MTBLS36	http://www.ebi.ac.uk/metabolights/MTBLS36	Data Processing and Transformation	Metabolite identification	m_esb tomato_metabolite profiling_mass spectrometry_v2_maf.tsv	MetaboLights	MTBLS36	http://www.ebi.ac.uk/metabolights/MTBLS36	m_esb tomato_metabolite profiling_mass spectrometry_v2_maf.tsv	NOR	48	day	UO	33	17/09/2010	1	analytical sample
01_RIN_48	Sample preparation	Polar Extract	Chromatography	Waters Acquity UPLC	Waters HSS T3 150 x 2mm, 1.7 µm	Trifunctional Aklyl C18 (T3)	Mass spectrometry	positive	85-900	LTQ Orbitrap Velos	MS	1001742	ESI	MS	1000073	LTQ Orbitrap Velos	MS	1001742	20100917_38_RIN_48	20100917_38_RIN_48.mzML	MetaboLights	MTBLS36	http://www.ebi.ac.uk/metabolights/MTBLS36	Data Processing and Transformation	Metabolite identification	m_esb tomato_metabolite profiling_mass spectrometry_v2_maf.tsv	MetaboLights	MTBLS36	http://www.ebi.ac.uk/metabolights/MTBLS36	m_esb tomato_metabolite profiling_mass spectrometry_v2_maf.tsv	RIN	48	day	UO	33	17/09/2010	1	analytical sample
01_CNR_48	Sample preparation	Polar Extract	Chromatography	Waters Acquity UPLC	Waters HSS T3 150 x 2mm, 1.7 µm	Trifunctional Aklyl C18 (T3)	Mass spectrometry	positive	85-900	LTQ Orbitrap Velos	MS	1001742	ESI	MS	1000073	LTQ Orbitrap Velos	MS	1001742	20100917_39_CNR_48	20100917_39_CNR_48.mzML	MetaboLights	MTBLS36	http://www.ebi.ac.uk/metabolights/MTBLS36	Data Processing and Transformation	Metabolite identification	m_esb tomato_metabolite profiling_mass spectrometry_v2_maf.tsv	MetaboLights	MTBLS36	http://www.ebi.ac.uk/metabolights/MTBLS36	m_esb tomato_metabolite profiling_mass spectrometry_v2_maf.tsv	CNR	48	day	UO	33	17/09/2010	1	analytical sample
01_AC+_48	Sample preparation	Polar Extract	Chromatography	Waters Acquity UPLC	Waters HSS T3 150 x 2mm, 1.7 µm	Trifunctional Aklyl C18 (T3)	Mass spectrometry	positive	85-900	LTQ Orbitrap Velos	MS	1001742	ESI	MS	1000073	LTQ Orbitrap Velos	MS	1001742	20100917_40_AC+_48	20100917_40_AC+_48.mzML	MetaboLights	MTBLS36	http://www.ebi.ac.uk/metabolights/MTBLS36	Data Processing and Transformation	Metabolite identification	m_esb tomato_metabolite profiling_mass spectrometry_v2_maf.tsv	MetaboLights	MTBLS36	http://www.ebi.ac.uk/metabolights/MTBLS36	m_esb tomato_metabolite profiling_mass spectrometry_v2_maf.tsv	AC+	48	day	UO	33	17/09/2010	1	analytical sample
01_TomQC	Sample preparation	Polar Extract	Chromatography	Waters Acquity UPLC	Waters HSS T3 150 x 2mm, 1.7 µm	Trifunctional Aklyl C18 (T3)	Mass spectrometry	positive	85-900	LTQ Orbitrap Velos	MS	1001742	ESI	MS	1000073	LTQ Orbitrap Velos	MS	1001742	20100917_41_TomQC	20100917_41_TomQC.mzML	MetaboLights	MTBLS36	http://www.ebi.ac.uk/metabolights/MTBLS36	Data Processing and Transformation	Metabolite identification	m_esb tomato_metabolite profiling_mass spectrometry_v2_maf.tsv	MetaboLights	MTBLS36	http://www.ebi.ac.uk/metabolights/MTBLS36	m_esb tomato_metabolite profiling_mass spectrometry_v2_maf.tsv			day	UO	33	17/09/2010	1	positive control
01_NOR_51	Sample preparation	Polar Extract	Chromatography	Waters Acquity UPLC	Waters HSS T3 150 x 2mm, 1.7 µm	Trifunctional Aklyl C18 (T3)	Mass spectrometry	positive	85-900	LTQ Orbitrap Velos	MS	1001742	ESI	MS	1000073	LTQ Orbitrap Velos	MS	1001742	20100917_42_NOR_51	20100917_42_NOR_51.mzML	MetaboLights	MTBLS36	http://www.ebi.ac.uk/metabolights/MTBLS36	Data Processing and Transformation	Metabolite identification	m_esb tomato_metabolite profiling_mass spectrometry_v2_maf.tsv	MetaboLights	MTBLS36	http://www.ebi.ac.uk/metabolights/MTBLS36	m_esb tomato_metabolite profiling_mass spectrometry_v2_maf.tsv	NOR	51	day	UO	33	17/09/2010	1	analytical sample
01_AC+_51	Sample preparation	Polar Extract	Chromatography	Waters Acquity UPLC	Waters HSS T3 150 x 2mm, 1.7 µm	Trifunctional Aklyl C18 (T3)	Mass spectrometry	positive	85-900	LTQ Orbitrap Velos	MS	1001742	ESI	MS	1000073	LTQ Orbitrap Velos	MS	1001742	20100917_43_AC+_51	20100917_43_AC+_51.mzML	MetaboLights	MTBLS36	http://www.ebi.ac.uk/metabolights/MTBLS36	Data Processing and Transformation	Metabolite identification	m_esb tomato_metabolite profiling_mass spectrometry_v2_maf.tsv	MetaboLights	MTBLS36	http://www.ebi.ac.uk/metabolights/MTBLS36	m_esb tomato_metabolite profiling_mass spectrometry_v2_maf.tsv	AC+	51	day	UO	33	17/09/2010	1	analytical sample
01_RIN_51	Sample preparation	Polar Extract	Chromatography	Waters Acquity UPLC	Waters HSS T3 150 x 2mm, 1.7 µm	Trifunctional Aklyl C18 (T3)	Mass spectrometry	positive	85-900	LTQ Orbitrap Velos	MS	1001742	ESI	MS	1000073	LTQ Orbitrap Velos	MS	1001742	20100917_44_RIN_51	20100917_44_RIN_51.mzML	MetaboLights	MTBLS36	http://www.ebi.ac.uk/metabolights/MTBLS36	Data Processing and Transformation	Metabolite identification	m_esb tomato_metabolite profiling_mass spectrometry_v2_maf.tsv	MetaboLights	MTBLS36	http://www.ebi.ac.uk/metabolights/MTBLS36	m_esb tomato_metabolite profiling_mass spectrometry_v2_maf.tsv	RIN	51	day	UO	33	17/09/2010	1	analytical sample
01_CNR_51	Sample preparation	Polar Extract	Chromatography	Waters Acquity UPLC	Waters HSS T3 150 x 2mm, 1.7 µm	Trifunctional Aklyl C18 (T3)	Mass spectrometry	positive	85-900	LTQ Orbitrap Velos	MS	1001742	ESI	MS	1000073	LTQ Orbitrap Velos	MS	1001742	20100917_45_CNR_51	20100917_45_CNR_51.mzML	MetaboLights	MTBLS36	http://www.ebi.ac.uk/metabolights/MTBLS36	Data Processing and Transformation	Metabolite identification	m_esb tomato_metabolite profiling_mass spectrometry_v2_maf.tsv	MetaboLights	MTBLS36	http://www.ebi.ac.uk/metabolights/MTBLS36	m_esb tomato_metabolite profiling_mass spectrometry_v2_maf.tsv	CNR	51	day	UO	33	17/09/2010	1	analytical sample
01_TomQC	Sample preparation	Polar Extract	Chromatography	Waters Acquity UPLC	Waters HSS T3 150 x 2mm, 1.7 µm	Trifunctional Aklyl C18 (T3)	Mass spectrometry	positive	85-900	LTQ Orbitrap Velos	MS	1001742	ESI	MS	1000073	LTQ Orbitrap Velos	MS	1001742	20100917_46_TomQC	20100917_46_TomQC.mzML	MetaboLights	MTBLS36	http://www.ebi.ac.uk/metabolights/MTBLS36	Data Processing and Transformation	Metabolite identification	m_esb tomato_metabolite profiling_mass spectrometry_v2_maf.tsv	MetaboLights	MTBLS36	http://www.ebi.ac.uk/metabolights/MTBLS36	m_esb tomato_metabolite profiling_mass spectrometry_v2_maf.tsv			day	UO	33	17/09/2010	1	positive control
01_AC+_20	Sample preparation	Polar Extract	Chromatography	Waters Acquity UPLC	Waters HSS T3 150 x 2mm, 1.7 µm	Trifunctional Aklyl C18 (T3)	Mass spectrometry	positive	85-900	LTQ Orbitrap Velos	MS	1001742	ESI	MS	1000073	LTQ Orbitrap Velos	MS	1001742	20100917_47_AC+_20	20100917_47_AC+_20.mzML	MetaboLights	MTBLS36	http://www.ebi.ac.uk/metabolights/MTBLS36	Data Processing and Transformation	Metabolite identification	m_esb tomato_metabolite profiling_mass spectrometry_v2_maf.tsv	MetaboLights	MTBLS36	http://www.ebi.ac.uk/metabolights/MTBLS36	m_esb tomato_metabolite profiling_mass spectrometry_v2_maf.tsv	AC+	20	day	UO	33	17/09/2010	1	analytical sample
01_RIN_20	Sample preparation	Polar Extract	Chromatography	Waters Acquity UPLC	Waters HSS T3 150 x 2mm, 1.7 µm	Trifunctional Aklyl C18 (T3)	Mass spectrometry	positive	85-900	LTQ Orbitrap Velos	MS	1001742	ESI	MS	1000073	LTQ Orbitrap Velos	MS	1001742	20100917_48_RIN_20	20100917_48_RIN_20.mzML	MetaboLights	MTBLS36	http://www.ebi.ac.uk/metabolights/MTBLS36	Data Processing and Transformation	Metabolite identification	m_esb tomato_metabolite profiling_mass spectrometry_v2_maf.tsv	MetaboLights	MTBLS36	http://www.ebi.ac.uk/metabolights/MTBLS36	m_esb tomato_metabolite profiling_mass spectrometry_v2_maf.tsv	RIN	20	day	UO	33	17/09/2010	1	analytical sample
01_CNR_20	Sample preparation	Polar Extract	Chromatography	Waters Acquity UPLC	Waters HSS T3 150 x 2mm, 1.7 µm	Trifunctional Aklyl C18 (T3)	Mass spectrometry	positive	85-900	LTQ Orbitrap Velos	MS	1001742	ESI	MS	1000073	LTQ Orbitrap Velos	MS	1001742	20100917_49_CNR_20	20100917_49_CNR_20.mzML	MetaboLights	MTBLS36	http://www.ebi.ac.uk/metabolights/MTBLS36	Data Processing and Transformation	Metabolite identification	m_esb tomato_metabolite profiling_mass spectrometry_v2_maf.tsv	MetaboLights	MTBLS36	http://www.ebi.ac.uk/metabolights/MTBLS36	m_esb tomato_metabolite profiling_mass spectrometry_v2_maf.tsv	CNR	20	day	UO	33	17/09/2010	1	analytical sample
01_NOR_20	Sample preparation	Polar Extract	Chromatography	Waters Acquity UPLC	Waters HSS T3 150 x 2mm, 1.7 µm	Trifunctional Aklyl C18 (T3)	Mass spectrometry	positive	85-900	LTQ Orbitrap Velos	MS	1001742	ESI	MS	1000073	LTQ Orbitrap Velos	MS	1001742	20100917_50_NOR_20	20100917_50_NOR_20.mzML	MetaboLights	MTBLS36	http://www.ebi.ac.uk/metabolights/MTBLS36	Data Processing and Transformation	Metabolite identification	m_esb tomato_metabolite profiling_mass spectrometry_v2_maf.tsv	MetaboLights	MTBLS36	http://www.ebi.ac.uk/metabolights/MTBLS36	m_esb tomato_metabolite profiling_mass spectrometry_v2_maf.tsv	NOR	20	day	UO	33	17/09/2010	1	analytical sample
01_TomQC	Sample preparation	Polar Extract	Chromatography	Waters Acquity UPLC	Waters HSS T3 150 x 2mm, 1.7 µm	Trifunctional Aklyl C18 (T3)	Mass spectrometry	positive	85-900	LTQ Orbitrap Velos	MS	1001742	ESI	MS	1000073	LTQ Orbitrap Velos	MS	1001742	20100917_51_TomQC	20100917_51_TomQC.mzML	MetaboLights	MTBLS36	http://www.ebi.ac.uk/metabolights/MTBLS36	Data Processing and Transformation	Metabolite identification	m_esb tomato_metabolite profiling_mass spectrometry_v2_maf.tsv	MetaboLights	MTBLS36	http://www.ebi.ac.uk/metabolights/MTBLS36	m_esb tomato_metabolite profiling_mass spectrometry_v2_maf.tsv			day	UO	33	17/09/2010	1	positive control
01_AC+_25	Sample preparation	Polar Extract	Chromatography	Waters Acquity UPLC	Waters HSS T3 150 x 2mm, 1.7 µm	Trifunctional Aklyl C18 (T3)	Mass spectrometry	positive	85-900	LTQ Orbitrap Velos	MS	1001742	ESI	MS	1000073	LTQ Orbitrap Velos	MS	1001742	20100917_52_AC+_25	20100917_52_AC+_25.mzML	MetaboLights	MTBLS36	http://www.ebi.ac.uk/metabolights/MTBLS36	Data Processing and Transformation	Metabolite identification	m_esb tomato_metabolite profiling_mass spectrometry_v2_maf.tsv	MetaboLights	MTBLS36	http://www.ebi.ac.uk/metabolights/MTBLS36	m_esb tomato_metabolite profiling_mass spectrometry_v2_maf.tsv	AC+	25	day	UO	33	17/09/2010	1	analytical sample
01_NOR_25	Sample preparation	Polar Extract	Chromatography	Waters Acquity UPLC	Waters HSS T3 150 x 2mm, 1.7 µm	Trifunctional Aklyl C18 (T3)	Mass spectrometry	positive	85-900	LTQ Orbitrap Velos	MS	1001742	ESI	MS	1000073	LTQ Orbitrap Velos	MS	1001742	20100917_53_NOR_25	20100917_53_NOR_25.mzML	MetaboLights	MTBLS36	http://www.ebi.ac.uk/metabolights/MTBLS36	Data Processing and Transformation	Metabolite identification	m_esb tomato_metabolite profiling_mass spectrometry_v2_maf.tsv	MetaboLights	MTBLS36	http://www.ebi.ac.uk/metabolights/MTBLS36	m_esb tomato_metabolite profiling_mass spectrometry_v2_maf.tsv	NOR	25	day	UO	33	17/09/2010	1	analytical sample
01_CNR_25	Sample preparation	Polar Extract	Chromatography	Waters Acquity UPLC	Waters HSS T3 150 x 2mm, 1.7 µm	Trifunctional Aklyl C18 (T3)	Mass spectrometry	positive	85-900	LTQ Orbitrap Velos	MS	1001742	ESI	MS	1000073	LTQ Orbitrap Velos	MS	1001742	20100917_54_CNR_25	20100917_54_CNR_25.mzML	MetaboLights	MTBLS36	http://www.ebi.ac.uk/metabolights/MTBLS36	Data Processing and Transformation	Metabolite identification	m_esb tomato_metabolite profiling_mass spectrometry_v2_maf.tsv	MetaboLights	MTBLS36	http://www.ebi.ac.uk/metabolights/MTBLS36	m_esb tomato_metabolite profiling_mass spectrometry_v2_maf.tsv	CNR	25	day	UO	33	17/09/2010	1	analytical sample
01_RIN_25	Sample preparation	Polar Extract	Chromatography	Waters Acquity UPLC	Waters HSS T3 150 x 2mm, 1.7 µm	Trifunctional Aklyl C18 (T3)	Mass spectrometry	positive	85-900	LTQ Orbitrap Velos	MS	1001742	ESI	MS	1000073	LTQ Orbitrap Velos	MS	1001742	20100917_55_RIN_25	20100917_55_RIN_25.mzML	MetaboLights	MTBLS36	http://www.ebi.ac.uk/metabolights/MTBLS36	Data Processing and Transformation	Metabolite identification	m_esb tomato_metabolite profiling_mass spectrometry_v2_maf.tsv	MetaboLights	MTBLS36	http://www.ebi.ac.uk/metabolights/MTBLS36	m_esb tomato_metabolite profiling_mass spectrometry_v2_maf.tsv	RIN	25	day	UO	33	17/09/2010	1	analytical sample
01_TomQC	Sample preparation	Polar Extract	Chromatography	Waters Acquity UPLC	Waters HSS T3 150 x 2mm, 1.7 µm	Trifunctional Aklyl C18 (T3)	Mass spectrometry	positive	85-900	LTQ Orbitrap Velos	MS	1001742	ESI	MS	1000073	LTQ Orbitrap Velos	MS	1001742	20100917_56_TomQC	20100917_56_TomQC.mzML	MetaboLights	MTBLS36	http://www.ebi.ac.uk/metabolights/MTBLS36	Data Processing and Transformation	Metabolite identification	m_esb tomato_metabolite profiling_mass spectrometry_v2_maf.tsv	MetaboLights	MTBLS36	http://www.ebi.ac.uk/metabolights/MTBLS36	m_esb tomato_metabolite profiling_mass spectrometry_v2_maf.tsv			day	UO	33	17/09/2010	1	positive control
01_NOR_49	Sample preparation	Polar Extract	Chromatography	Waters Acquity UPLC	Waters HSS T3 150 x 2mm, 1.7 µm	Trifunctional Aklyl C18 (T3)	Mass spectrometry	positive	85-900	LTQ Orbitrap Velos	MS	1001742	ESI	MS	1000073	LTQ Orbitrap Velos	MS	1001742	20100917_57_NOR_49	20100917_57_NOR_49.mzML	MetaboLights	MTBLS36	http://www.ebi.ac.uk/metabolights/MTBLS36	Data Processing and Transformation	Metabolite identification	m_esb tomato_metabolite profiling_mass spectrometry_v2_maf.tsv	MetaboLights	MTBLS36	http://www.ebi.ac.uk/metabolights/MTBLS36	m_esb tomato_metabolite profiling_mass spectrometry_v2_maf.tsv	NOR	49	day	UO	33	17/09/2010	1	analytical sample
01_CNR_49	Sample preparation	Polar Extract	Chromatography	Waters Acquity UPLC	Waters HSS T3 150 x 2mm, 1.7 µm	Trifunctional Aklyl C18 (T3)	Mass spectrometry	positive	85-900	LTQ Orbitrap Velos	MS	1001742	ESI	MS	1000073	LTQ Orbitrap Velos	MS	1001742	20100917_58_CNR_49	20100917_58_CNR_49.mzML	MetaboLights	MTBLS36	http://www.ebi.ac.uk/metabolights/MTBLS36	Data Processing and Transformation	Metabolite identification	m_esb tomato_metabolite profiling_mass spectrometry_v2_maf.tsv	MetaboLights	MTBLS36	http://www.ebi.ac.uk/metabolights/MTBLS36	m_esb tomato_metabolite profiling_mass spectrometry_v2_maf.tsv	CNR	49	day	UO	33	17/09/2010	1	analytical sample
01_AC+_49	Sample preparation	Polar Extract	Chromatography	Waters Acquity UPLC	Waters HSS T3 150 x 2mm, 1.7 µm	Trifunctional Aklyl C18 (T3)	Mass spectrometry	positive	85-900	LTQ Orbitrap Velos	MS	1001742	ESI	MS	1000073	LTQ Orbitrap Velos	MS	1001742	20100917_59_AC+_49	20100917_59_AC+_49.mzML	MetaboLights	MTBLS36	http://www.ebi.ac.uk/metabolights/MTBLS36	Data Processing and Transformation	Metabolite identification	m_esb tomato_metabolite profiling_mass spectrometry_v2_maf.tsv	MetaboLights	MTBLS36	http://www.ebi.ac.uk/metabolights/MTBLS36	m_esb tomato_metabolite profiling_mass spectrometry_v2_maf.tsv	AC+	49	day	UO	33	17/09/2010	1	analytical sample
01_RIN_49	Sample preparation	Polar Extract	Chromatography	Waters Acquity UPLC	Waters HSS T3 150 x 2mm, 1.7 µm	Trifunctional Aklyl C18 (T3)	Mass spectrometry	positive	85-900	LTQ Orbitrap Velos	MS	1001742	ESI	MS	1000073	LTQ Orbitrap Velos	MS	1001742	20100917_60_RIN_49	20100917_60_RIN_49.mzML	MetaboLights	MTBLS36	http://www.ebi.ac.uk/metabolights/MTBLS36	Data Processing and Transformation	Metabolite identification	m_esb tomato_metabolite profiling_mass spectrometry_v2_maf.tsv	MetaboLights	MTBLS36	http://www.ebi.ac.uk/metabolights/MTBLS36	m_esb tomato_metabolite profiling_mass spectrometry_v2_maf.tsv	RIN	49	day	UO	33	17/09/2010	1	analytical sample
01_TomQC	Sample preparation	Polar Extract	Chromatography	Waters Acquity UPLC	Waters HSS T3 150 x 2mm, 1.7 µm	Trifunctional Aklyl C18 (T3)	Mass spectrometry	positive	85-900	LTQ Orbitrap Velos	MS	1001742	ESI	MS	1000073	LTQ Orbitrap Velos	MS	1001742	20100917_61_TomQC	20100917_61_TomQC.mzML	MetaboLights	MTBLS36	http://www.ebi.ac.uk/metabolights/MTBLS36	Data Processing and Transformation	Metabolite identification	m_esb tomato_metabolite profiling_mass spectrometry_v2_maf.tsv	MetaboLights	MTBLS36	http://www.ebi.ac.uk/metabolights/MTBLS36	m_esb tomato_metabolite profiling_mass spectrometry_v2_maf.tsv			day	UO	33	17/09/2010	1	positive control
01_CNR_40	Sample preparation	Polar Extract	Chromatography	Waters Acquity UPLC	Waters HSS T3 150 x 2mm, 1.7 µm	Trifunctional Aklyl C18 (T3)	Mass spectrometry	positive	85-900	LTQ Orbitrap Velos	MS	1001742	ESI	MS	1000073	LTQ Orbitrap Velos	MS	1001742	20100917_62_CNR_40	20100917_62_CNR_40.mzML	MetaboLights	MTBLS36	http://www.ebi.ac.uk/metabolights/MTBLS36	Data Processing and Transformation	Metabolite identification	m_esb tomato_metabolite profiling_mass spectrometry_v2_maf.tsv	MetaboLights	MTBLS36	http://www.ebi.ac.uk/metabolights/MTBLS36	m_esb tomato_metabolite profiling_mass spectrometry_v2_maf.tsv	CNR	40	day	UO	33	17/09/2010	1	analytical sample
01_AC+_40	Sample preparation	Polar Extract	Chromatography	Waters Acquity UPLC	Waters HSS T3 150 x 2mm, 1.7 µm	Trifunctional Aklyl C18 (T3)	Mass spectrometry	positive	85-900	LTQ Orbitrap Velos	MS	1001742	ESI	MS	1000073	LTQ Orbitrap Velos	MS	1001742	20100917_63_AC+_40	20100917_63_AC+_40.mzML	MetaboLights	MTBLS36	http://www.ebi.ac.uk/metabolights/MTBLS36	Data Processing and Transformation	Metabolite identification	m_esb tomato_metabolite profiling_mass spectrometry_v2_maf.tsv	MetaboLights	MTBLS36	http://www.ebi.ac.uk/metabolights/MTBLS36	m_esb tomato_metabolite profiling_mass spectrometry_v2_maf.tsv	AC+	40	day	UO	33	17/09/2010	1	analytical sample
01_RIN_40	Sample preparation	Polar Extract	Chromatography	Waters Acquity UPLC	Waters HSS T3 150 x 2mm, 1.7 µm	Trifunctional Aklyl C18 (T3)	Mass spectrometry	positive	85-900	LTQ Orbitrap Velos	MS	1001742	ESI	MS	1000073	LTQ Orbitrap Velos	MS	1001742	20100917_64_RIN_40	20100917_64_RIN_40.mzML	MetaboLights	MTBLS36	http://www.ebi.ac.uk/metabolights/MTBLS36	Data Processing and Transformation	Metabolite identification	m_esb tomato_metabolite profiling_mass spectrometry_v2_maf.tsv	MetaboLights	MTBLS36	http://www.ebi.ac.uk/metabolights/MTBLS36	m_esb tomato_metabolite profiling_mass spectrometry_v2_maf.tsv	RIN	40	day	UO	33	17/09/2010	1	analytical sample
01_NOR_40	Sample preparation	Polar Extract	Chromatography	Waters Acquity UPLC	Waters HSS T3 150 x 2mm, 1.7 µm	Trifunctional Aklyl C18 (T3)	Mass spectrometry	positive	85-900	LTQ Orbitrap Velos	MS	1001742	ESI	MS	1000073	LTQ Orbitrap Velos	MS	1001742	20100917_65_NOR_40	20100917_65_NOR_40.mzML	MetaboLights	MTBLS36	http://www.ebi.ac.uk/metabolights/MTBLS36	Data Processing and Transformation	Metabolite identification	m_esb tomato_metabolite profiling_mass spectrometry_v2_maf.tsv	MetaboLights	MTBLS36	http://www.ebi.ac.uk/metabolights/MTBLS36	m_esb tomato_metabolite profiling_mass spectrometry_v2_maf.tsv	NOR	40	day	UO	33	17/09/2010	1	analytical sample
01_TomQC	Sample preparation	Polar Extract	Chromatography	Waters Acquity UPLC	Waters HSS T3 150 x 2mm, 1.7 µm	Trifunctional Aklyl C18 (T3)	Mass spectrometry	positive	85-900	LTQ Orbitrap Velos	MS	1001742	ESI	MS	1000073	LTQ Orbitrap Velos	MS	1001742	20100917_66_TomQC	20100917_66_TomQC.mzML	MetaboLights	MTBLS36	http://www.ebi.ac.uk/metabolights/MTBLS36	Data Processing and Transformation	Metabolite identification	m_esb tomato_metabolite profiling_mass spectrometry_v2_maf.tsv	MetaboLights	MTBLS36	http://www.ebi.ac.uk/metabolights/MTBLS36	m_esb tomato_metabolite profiling_mass spectrometry_v2_maf.tsv			day	UO	33	17/09/2010	1	positive control
01_Blank	Sample preparation	Polar Extract	Chromatography	Waters Acquity UPLC	Waters HSS T3 150 x 2mm, 1.7 µm	Trifunctional Aklyl C18 (T3)	Mass spectrometry	positive	85-900	LTQ Orbitrap Velos	MS	1001742	ESI	MS	1000073	LTQ Orbitrap Velos	MS	1001742	20100917_67_Blank	20100917_67_Blank.mzML	MetaboLights	MTBLS36	http://www.ebi.ac.uk/metabolights/MTBLS36	Data Processing and Transformation	Metabolite identification	m_esb tomato_metabolite profiling_mass spectrometry_v2_maf.tsv	MetaboLights	MTBLS36	http://www.ebi.ac.uk/metabolights/MTBLS36	m_esb tomato_metabolite profiling_mass spectrometry_v2_maf.tsv			day	UO	33	17/09/2010	1	negative control
01_CNR_15	Sample preparation	Polar Extract	Chromatography	Waters Acquity UPLC	Waters HSS T3 150 x 2mm, 1.7 µm	Trifunctional Aklyl C18 (T3)	Mass spectrometry	positive	85-900	LTQ Orbitrap Velos	MS	1001742	ESI	MS	1000073	LTQ Orbitrap Velos	MS	1001742	20100917_68_CNR_15	20100917_68_CNR_15.mzML	MetaboLights	MTBLS36	http://www.ebi.ac.uk/metabolights/MTBLS36	Data Processing and Transformation	Metabolite identification	m_esb tomato_metabolite profiling_mass spectrometry_v2_maf.tsv	MetaboLights	MTBLS36	http://www.ebi.ac.uk/metabolights/MTBLS36	m_esb tomato_metabolite profiling_mass spectrometry_v2_maf.tsv	CNR	15	day	UO	33	17/09/2010	1	analytical sample
01_NOR_15	Sample preparation	Polar Extract	Chromatography	Waters Acquity UPLC	Waters HSS T3 150 x 2mm, 1.7 µm	Trifunctional Aklyl C18 (T3)	Mass spectrometry	positive	85-900	LTQ Orbitrap Velos	MS	1001742	ESI	MS	1000073	LTQ Orbitrap Velos	MS	1001742	20100917_69_NOR_15	20100917_69_NOR_15.mzML	MetaboLights	MTBLS36	http://www.ebi.ac.uk/metabolights/MTBLS36	Data Processing and Transformation	Metabolite identification	m_esb tomato_metabolite profiling_mass spectrometry_v2_maf.tsv	MetaboLights	MTBLS36	http://www.ebi.ac.uk/metabolights/MTBLS36	m_esb tomato_metabolite profiling_mass spectrometry_v2_maf.tsv	NOR	15	day	UO	33	17/09/2010	1	analytical sample
01_AC+_15	Sample preparation	Polar Extract	Chromatography	Waters Acquity UPLC	Waters HSS T3 150 x 2mm, 1.7 µm	Trifunctional Aklyl C18 (T3)	Mass spectrometry	positive	85-900	LTQ Orbitrap Velos	MS	1001742	ESI	MS	1000073	LTQ Orbitrap Velos	MS	1001742	20100917_70_AC+_15	20100917_70_AC+_15.mzML	MetaboLights	MTBLS36	http://www.ebi.ac.uk/metabolights/MTBLS36	Data Processing and Transformation	Metabolite identification	m_esb tomato_metabolite profiling_mass spectrometry_v2_maf.tsv	MetaboLights	MTBLS36	http://www.ebi.ac.uk/metabolights/MTBLS36	m_esb tomato_metabolite profiling_mass spectrometry_v2_maf.tsv	AC+	15	day	UO	33	17/09/2010	1	analytical sample
01_RIN_15	Sample preparation	Polar Extract	Chromatography	Waters Acquity UPLC	Waters HSS T3 150 x 2mm, 1.7 µm	Trifunctional Aklyl C18 (T3)	Mass spectrometry	positive	85-900	LTQ Orbitrap Velos	MS	1001742	ESI	MS	1000073	LTQ Orbitrap Velos	MS	1001742	20100917_71_RIN_15	20100917_71_RIN_15.mzML	MetaboLights	MTBLS36	http://www.ebi.ac.uk/metabolights/MTBLS36	Data Processing and Transformation	Metabolite identification	m_esb tomato_metabolite profiling_mass spectrometry_v2_maf.tsv	MetaboLights	MTBLS36	http://www.ebi.ac.uk/metabolights/MTBLS36	m_esb tomato_metabolite profiling_mass spectrometry_v2_maf.tsv	RIN	15	day	UO	33	17/09/2010	1	analytical sample
01_Mixed	Sample preparation	Polar Extract	Chromatography	Waters Acquity UPLC	Waters HSS T3 150 x 2mm, 1.7 µm	Trifunctional Aklyl C18 (T3)	Mass spectrometry	positive	85-900	LTQ Orbitrap Velos	MS	1001742	ESI	MS	1000073	LTQ Orbitrap Velos	MS	1001742	20100917_72_Mixed	20100917_72_Mixed.mzML	MetaboLights	MTBLS36	http://www.ebi.ac.uk/metabolights/MTBLS36	Data Processing and Transformation	Metabolite identification	m_esb tomato_metabolite profiling_mass spectrometry_v2_maf.tsv	MetaboLights	MTBLS36	http://www.ebi.ac.uk/metabolights/MTBLS36	m_esb tomato_metabolite profiling_mass spectrometry_v2_maf.tsv	Mix		day	UO	33	17/09/2010	1	positive control
01_TomQC	Sample preparation	Polar Extract	Chromatography	Waters Acquity UPLC	Waters HSS T3 150 x 2mm, 1.7 µm	Trifunctional Aklyl C18 (T3)	Mass spectrometry	positive	85-900	LTQ Orbitrap Velos	MS	1001742	ESI	MS	1000073	LTQ Orbitrap Velos	MS	1001742	20100917_73_TomQC	20100917_73_TomQC.mzML	MetaboLights	MTBLS36	http://www.ebi.ac.uk/metabolights/MTBLS36	Data Processing and Transformation	Metabolite identification	m_esb tomato_metabolite profiling_mass spectrometry_v2_maf.tsv	MetaboLights	MTBLS36	http://www.ebi.ac.uk/metabolights/MTBLS36	m_esb tomato_metabolite profiling_mass spectrometry_v2_maf.tsv			day	UO	33	17/09/2010	1	positive control
02_TomQC	Sample preparation	Polar Extract	Chromatography	Waters Acquity UPLC	Waters HSS T3 150 x 2mm, 1.7 µm	Trifunctional Aklyl C18 (T3)	Mass spectrometry	positive	85-900	LTQ Orbitrap Velos	MS	1001742	ESI	MS	1000073	LTQ Orbitrap Velos	MS	1001742	20100920_01_TomQC	20100920_01_TomQC.mzML	MetaboLights	MTBLS36	http://www.ebi.ac.uk/metabolights/MTBLS36	Data Processing and Transformation	Metabolite identification	m_esb tomato_metabolite profiling_mass spectrometry_v2_maf.tsv	MetaboLights	MTBLS36	http://www.ebi.ac.uk/metabolights/MTBLS36	m_esb tomato_metabolite profiling_mass spectrometry_v2_maf.tsv			day	UO	33	20/09/2010	2	positive control
02_TomQC	Sample preparation	Polar Extract	Chromatography	Waters Acquity UPLC	Waters HSS T3 150 x 2mm, 1.7 µm	Trifunctional Aklyl C18 (T3)	Mass spectrometry	positive	85-900	LTQ Orbitrap Velos	MS	1001742	ESI	MS	1000073	LTQ Orbitrap Velos	MS	1001742	20100920_02_TomQC	20100920_02_TomQC.mzML	MetaboLights	MTBLS36	http://www.ebi.ac.uk/metabolights/MTBLS36	Data Processing and Transformation	Metabolite identification	m_esb tomato_metabolite profiling_mass spectrometry_v2_maf.tsv	MetaboLights	MTBLS36	http://www.ebi.ac.uk/metabolights/MTBLS36	m_esb tomato_metabolite profiling_mass spectrometry_v2_maf.tsv			day	UO	33	20/09/2010	2	positive control
02_Mixed	Sample preparation	Polar Extract	Chromatography	Waters Acquity UPLC	Waters HSS T3 150 x 2mm, 1.7 µm	Trifunctional Aklyl C18 (T3)	Mass spectrometry	positive	85-900	LTQ Orbitrap Velos	MS	1001742	ESI	MS	1000073	LTQ Orbitrap Velos	MS	1001742	20100920_03_Mixed	20100920_03_Mixed.mzML	MetaboLights	MTBLS36	http://www.ebi.ac.uk/metabolights/MTBLS36	Data Processing and Transformation	Metabolite identification	m_esb tomato_metabolite profiling_mass spectrometry_v2_maf.tsv	MetaboLights	MTBLS36	http://www.ebi.ac.uk/metabolights/MTBLS36	m_esb tomato_metabolite profiling_mass spectrometry_v2_maf.tsv	Mix		day	UO	33	20/09/2010	2	positive control
02_NOR_25	Sample preparation	Polar Extract	Chromatography	Waters Acquity UPLC	Waters HSS T3 150 x 2mm, 1.7 µm	Trifunctional Aklyl C18 (T3)	Mass spectrometry	positive	85-900	LTQ Orbitrap Velos	MS	1001742	ESI	MS	1000073	LTQ Orbitrap Velos	MS	1001742	20100920_04_NOR_25	20100920_04_NOR_25.mzML	MetaboLights	MTBLS36	http://www.ebi.ac.uk/metabolights/MTBLS36	Data Processing and Transformation	Metabolite identification	m_esb tomato_metabolite profiling_mass spectrometry_v2_maf.tsv	MetaboLights	MTBLS36	http://www.ebi.ac.uk/metabolights/MTBLS36	m_esb tomato_metabolite profiling_mass spectrometry_v2_maf.tsv	NOR	25	day	UO	33	20/09/2010	2	analytical sample
02_AC+_25	Sample preparation	Polar Extract	Chromatography	Waters Acquity UPLC	Waters HSS T3 150 x 2mm, 1.7 µm	Trifunctional Aklyl C18 (T3)	Mass spectrometry	positive	85-900	LTQ Orbitrap Velos	MS	1001742	ESI	MS	1000073	LTQ Orbitrap Velos	MS	1001742	20100920_05_AC+_25	20100920_05_AC+_25.mzML	MetaboLights	MTBLS36	http://www.ebi.ac.uk/metabolights/MTBLS36	Data Processing and Transformation	Metabolite identification	m_esb tomato_metabolite profiling_mass spectrometry_v2_maf.tsv	MetaboLights	MTBLS36	http://www.ebi.ac.uk/metabolights/MTBLS36	m_esb tomato_metabolite profiling_mass spectrometry_v2_maf.tsv	AC+	25	day	UO	33	20/09/2010	2	analytical sample
02_CNR_25	Sample preparation	Polar Extract	Chromatography	Waters Acquity UPLC	Waters HSS T3 150 x 2mm, 1.7 µm	Trifunctional Aklyl C18 (T3)	Mass spectrometry	positive	85-900	LTQ Orbitrap Velos	MS	1001742	ESI	MS	1000073	LTQ Orbitrap Velos	MS	1001742	20100920_06_CNR_25	20100920_06_CNR_25.mzML	MetaboLights	MTBLS36	http://www.ebi.ac.uk/metabolights/MTBLS36	Data Processing and Transformation	Metabolite identification	m_esb tomato_metabolite profiling_mass spectrometry_v2_maf.tsv	MetaboLights	MTBLS36	http://www.ebi.ac.uk/metabolights/MTBLS36	m_esb tomato_metabolite profiling_mass spectrometry_v2_maf.tsv	CNR	25	day	UO	33	20/09/2010	2	analytical sample
02_RIN_25	Sample preparation	Polar Extract	Chromatography	Waters Acquity UPLC	Waters HSS T3 150 x 2mm, 1.7 µm	Trifunctional Aklyl C18 (T3)	Mass spectrometry	positive	85-900	LTQ Orbitrap Velos	MS	1001742	ESI	MS	1000073	LTQ Orbitrap Velos	MS	1001742	20100920_07_RIN_25	20100920_07_RIN_25.mzML	MetaboLights	MTBLS36	http://www.ebi.ac.uk/metabolights/MTBLS36	Data Processing and Transformation	Metabolite identification	m_esb tomato_metabolite profiling_mass spectrometry_v2_maf.tsv	MetaboLights	MTBLS36	http://www.ebi.ac.uk/metabolights/MTBLS36	m_esb tomato_metabolite profiling_mass spectrometry_v2_maf.tsv	RIN	25	day	UO	33	20/09/2010	2	analytical sample
02_TomQC	Sample preparation	Polar Extract	Chromatography	Waters Acquity UPLC	Waters HSS T3 150 x 2mm, 1.7 µm	Trifunctional Aklyl C18 (T3)	Mass spectrometry	positive	85-900	LTQ Orbitrap Velos	MS	1001742	ESI	MS	1000073	LTQ Orbitrap Velos	MS	1001742	20100920_08_TomQC	20100920_08_TomQC.mzML	MetaboLights	MTBLS36	http://www.ebi.ac.uk/metabolights/MTBLS36	Data Processing and Transformation	Metabolite identification	m_esb tomato_metabolite profiling_mass spectrometry_v2_maf.tsv	MetaboLights	MTBLS36	http://www.ebi.ac.uk/metabolights/MTBLS36	m_esb tomato_metabolite profiling_mass spectrometry_v2_maf.tsv			day	UO	33	20/09/2010	2	positive control
02_Blank	Sample preparation	Polar Extract	Chromatography	Waters Acquity UPLC	Waters HSS T3 150 x 2mm, 1.7 µm	Trifunctional Aklyl C18 (T3)	Mass spectrometry	positive	85-900	LTQ Orbitrap Velos	MS	1001742	ESI	MS	1000073	LTQ Orbitrap Velos	MS	1001742	20100920_09_Blank	20100920_09_Blank.mzML	MetaboLights	MTBLS36	http://www.ebi.ac.uk/metabolights/MTBLS36	Data Processing and Transformation	Metabolite identification	m_esb tomato_metabolite profiling_mass spectrometry_v2_maf.tsv	MetaboLights	MTBLS36	http://www.ebi.ac.uk/metabolights/MTBLS36	m_esb tomato_metabolite profiling_mass spectrometry_v2_maf.tsv			day	UO	33	20/09/2010	2	negative control
02_NOR_30	Sample preparation	Polar Extract	Chromatography	Waters Acquity UPLC	Waters HSS T3 150 x 2mm, 1.7 µm	Trifunctional Aklyl C18 (T3)	Mass spectrometry	positive	85-900	LTQ Orbitrap Velos	MS	1001742	ESI	MS	1000073	LTQ Orbitrap Velos	MS	1001742	20100920_10_NOR_30	20100920_10_NOR_30.mzML	MetaboLights	MTBLS36	http://www.ebi.ac.uk/metabolights/MTBLS36	Data Processing and Transformation	Metabolite identification	m_esb tomato_metabolite profiling_mass spectrometry_v2_maf.tsv	MetaboLights	MTBLS36	http://www.ebi.ac.uk/metabolights/MTBLS36	m_esb tomato_metabolite profiling_mass spectrometry_v2_maf.tsv	NOR	30	day	UO	33	20/09/2010	2	analytical sample
02_AC+_30	Sample preparation	Polar Extract	Chromatography	Waters Acquity UPLC	Waters HSS T3 150 x 2mm, 1.7 µm	Trifunctional Aklyl C18 (T3)	Mass spectrometry	positive	85-900	LTQ Orbitrap Velos	MS	1001742	ESI	MS	1000073	LTQ Orbitrap Velos	MS	1001742	20100920_11_AC+_30	20100920_11_AC+_30.mzML	MetaboLights	MTBLS36	http://www.ebi.ac.uk/metabolights/MTBLS36	Data Processing and Transformation	Metabolite identification	m_esb tomato_metabolite profiling_mass spectrometry_v2_maf.tsv	MetaboLights	MTBLS36	http://www.ebi.ac.uk/metabolights/MTBLS36	m_esb tomato_metabolite profiling_mass spectrometry_v2_maf.tsv	AC+	30	day	UO	33	20/09/2010	2	analytical sample
02_RIN_30	Sample preparation	Polar Extract	Chromatography	Waters Acquity UPLC	Waters HSS T3 150 x 2mm, 1.7 µm	Trifunctional Aklyl C18 (T3)	Mass spectrometry	positive	85-900	LTQ Orbitrap Velos	MS	1001742	ESI	MS	1000073	LTQ Orbitrap Velos	MS	1001742	20100920_12_RIN_30	20100920_12_RIN_30.mzML	MetaboLights	MTBLS36	http://www.ebi.ac.uk/metabolights/MTBLS36	Data Processing and Transformation	Metabolite identification	m_esb tomato_metabolite profiling_mass spectrometry_v2_maf.tsv	MetaboLights	MTBLS36	http://www.ebi.ac.uk/metabolights/MTBLS36	m_esb tomato_metabolite profiling_mass spectrometry_v2_maf.tsv	RIN	30	day	UO	33	20/09/2010	2	analytical sample
02_CNR_30	Sample preparation	Polar Extract	Chromatography	Waters Acquity UPLC	Waters HSS T3 150 x 2mm, 1.7 µm	Trifunctional Aklyl C18 (T3)	Mass spectrometry	positive	85-900	LTQ Orbitrap Velos	MS	1001742	ESI	MS	1000073	LTQ Orbitrap Velos	MS	1001742	20100920_13_CNR_30	20100920_13_CNR_30.mzML	MetaboLights	MTBLS36	http://www.ebi.ac.uk/metabolights/MTBLS36	Data Processing and Transformation	Metabolite identification	m_esb tomato_metabolite profiling_mass spectrometry_v2_maf.tsv	MetaboLights	MTBLS36	http://www.ebi.ac.uk/metabolights/MTBLS36	m_esb tomato_metabolite profiling_mass spectrometry_v2_maf.tsv	CNR	30	day	UO	33	20/09/2010	2	analytical sample
02_TomQC	Sample preparation	Polar Extract	Chromatography	Waters Acquity UPLC	Waters HSS T3 150 x 2mm, 1.7 µm	Trifunctional Aklyl C18 (T3)	Mass spectrometry	positive	85-900	LTQ Orbitrap Velos	MS	1001742	ESI	MS	1000073	LTQ Orbitrap Velos	MS	1001742	20100920_14_TomQC	20100920_14_TomQC.mzML	MetaboLights	MTBLS36	http://www.ebi.ac.uk/metabolights/MTBLS36	Data Processing and Transformation	Metabolite identification	m_esb tomato_metabolite profiling_mass spectrometry_v2_maf.tsv	MetaboLights	MTBLS36	http://www.ebi.ac.uk/metabolights/MTBLS36	m_esb tomato_metabolite profiling_mass spectrometry_v2_maf.tsv			day	UO	33	20/09/2010	2	positive control
02_RIN_47	Sample preparation	Polar Extract	Chromatography	Waters Acquity UPLC	Waters HSS T3 150 x 2mm, 1.7 µm	Trifunctional Aklyl C18 (T3)	Mass spectrometry	positive	85-900	LTQ Orbitrap Velos	MS	1001742	ESI	MS	1000073	LTQ Orbitrap Velos	MS	1001742	20100920_15_RIN_47	20100920_15_RIN_47.mzML	MetaboLights	MTBLS36	http://www.ebi.ac.uk/metabolights/MTBLS36	Data Processing and Transformation	Metabolite identification	m_esb tomato_metabolite profiling_mass spectrometry_v2_maf.tsv	MetaboLights	MTBLS36	http://www.ebi.ac.uk/metabolights/MTBLS36	m_esb tomato_metabolite profiling_mass spectrometry_v2_maf.tsv	RIN	47	day	UO	33	20/09/2010	2	analytical sample
02_NOR_47	Sample preparation	Polar Extract	Chromatography	Waters Acquity UPLC	Waters HSS T3 150 x 2mm, 1.7 µm	Trifunctional Aklyl C18 (T3)	Mass spectrometry	positive	85-900	LTQ Orbitrap Velos	MS	1001742	ESI	MS	1000073	LTQ Orbitrap Velos	MS	1001742	20100920_16_NOR_47	20100920_16_NOR_47.mzML	MetaboLights	MTBLS36	http://www.ebi.ac.uk/metabolights/MTBLS36	Data Processing and Transformation	Metabolite identification	m_esb tomato_metabolite profiling_mass spectrometry_v2_maf.tsv	MetaboLights	MTBLS36	http://www.ebi.ac.uk/metabolights/MTBLS36	m_esb tomato_metabolite profiling_mass spectrometry_v2_maf.tsv	NOR	47	day	UO	33	20/09/2010	2	analytical sample
02_AC+_47	Sample preparation	Polar Extract	Chromatography	Waters Acquity UPLC	Waters HSS T3 150 x 2mm, 1.7 µm	Trifunctional Aklyl C18 (T3)	Mass spectrometry	positive	85-900	LTQ Orbitrap Velos	MS	1001742	ESI	MS	1000073	LTQ Orbitrap Velos	MS	1001742	20100920_17_AC+_47	20100920_17_AC+_47.mzML	MetaboLights	MTBLS36	http://www.ebi.ac.uk/metabolights/MTBLS36	Data Processing and Transformation	Metabolite identification	m_esb tomato_metabolite profiling_mass spectrometry_v2_maf.tsv	MetaboLights	MTBLS36	http://www.ebi.ac.uk/metabolights/MTBLS36	m_esb tomato_metabolite profiling_mass spectrometry_v2_maf.tsv	AC+	47	day	UO	33	20/09/2010	2	analytical sample
02_CNR_47	Sample preparation	Polar Extract	Chromatography	Waters Acquity UPLC	Waters HSS T3 150 x 2mm, 1.7 µm	Trifunctional Aklyl C18 (T3)	Mass spectrometry	positive	85-900	LTQ Orbitrap Velos	MS	1001742	ESI	MS	1000073	LTQ Orbitrap Velos	MS	1001742	20100920_18_CNR_47	20100920_18_CNR_47.mzML	MetaboLights	MTBLS36	http://www.ebi.ac.uk/metabolights/MTBLS36	Data Processing and Transformation	Metabolite identification	m_esb tomato_metabolite profiling_mass spectrometry_v2_maf.tsv	MetaboLights	MTBLS36	http://www.ebi.ac.uk/metabolights/MTBLS36	m_esb tomato_metabolite profiling_mass spectrometry_v2_maf.tsv	CNR	47	day	UO	33	20/09/2010	2	analytical sample
02_TomQC	Sample preparation	Polar Extract	Chromatography	Waters Acquity UPLC	Waters HSS T3 150 x 2mm, 1.7 µm	Trifunctional Aklyl C18 (T3)	Mass spectrometry	positive	85-900	LTQ Orbitrap Velos	MS	1001742	ESI	MS	1000073	LTQ Orbitrap Velos	MS	1001742	20100920_19_TomQC	20100920_19_TomQC.mzML	MetaboLights	MTBLS36	http://www.ebi.ac.uk/metabolights/MTBLS36	Data Processing and Transformation	Metabolite identification	m_esb tomato_metabolite profiling_mass spectrometry_v2_maf.tsv	MetaboLights	MTBLS36	http://www.ebi.ac.uk/metabolights/MTBLS36	m_esb tomato_metabolite profiling_mass spectrometry_v2_maf.tsv			day	UO	33	20/09/2010	2	positive control
02_NOR_51	Sample preparation	Polar Extract	Chromatography	Waters Acquity UPLC	Waters HSS T3 150 x 2mm, 1.7 µm	Trifunctional Aklyl C18 (T3)	Mass spectrometry	positive	85-900	LTQ Orbitrap Velos	MS	1001742	ESI	MS	1000073	LTQ Orbitrap Velos	MS	1001742	20100920_20_NOR_51	20100920_20_NOR_51.mzML	MetaboLights	MTBLS36	http://www.ebi.ac.uk/metabolights/MTBLS36	Data Processing and Transformation	Metabolite identification	m_esb tomato_metabolite profiling_mass spectrometry_v2_maf.tsv	MetaboLights	MTBLS36	http://www.ebi.ac.uk/metabolights/MTBLS36	m_esb tomato_metabolite profiling_mass spectrometry_v2_maf.tsv	NOR	51	day	UO	33	20/09/2010	2	analytical sample
02_RIN_51	Sample preparation	Polar Extract	Chromatography	Waters Acquity UPLC	Waters HSS T3 150 x 2mm, 1.7 µm	Trifunctional Aklyl C18 (T3)	Mass spectrometry	positive	85-900	LTQ Orbitrap Velos	MS	1001742	ESI	MS	1000073	LTQ Orbitrap Velos	MS	1001742	20100920_21_RIN_51	20100920_21_RIN_51.mzML	MetaboLights	MTBLS36	http://www.ebi.ac.uk/metabolights/MTBLS36	Data Processing and Transformation	Metabolite identification	m_esb tomato_metabolite profiling_mass spectrometry_v2_maf.tsv	MetaboLights	MTBLS36	http://www.ebi.ac.uk/metabolights/MTBLS36	m_esb tomato_metabolite profiling_mass spectrometry_v2_maf.tsv	RIN	51	day	UO	33	20/09/2010	2	analytical sample
02_CNR_51	Sample preparation	Polar Extract	Chromatography	Waters Acquity UPLC	Waters HSS T3 150 x 2mm, 1.7 µm	Trifunctional Aklyl C18 (T3)	Mass spectrometry	positive	85-900	LTQ Orbitrap Velos	MS	1001742	ESI	MS	1000073	LTQ Orbitrap Velos	MS	1001742	20100920_22_CNR_51	20100920_22_CNR_51.mzML	MetaboLights	MTBLS36	http://www.ebi.ac.uk/metabolights/MTBLS36	Data Processing and Transformation	Metabolite identification	m_esb tomato_metabolite profiling_mass spectrometry_v2_maf.tsv	MetaboLights	MTBLS36	http://www.ebi.ac.uk/metabolights/MTBLS36	m_esb tomato_metabolite profiling_mass spectrometry_v2_maf.tsv	CNR	51	day	UO	33	20/09/2010	2	analytical sample
02_AC+_51	Sample preparation	Polar Extract	Chromatography	Waters Acquity UPLC	Waters HSS T3 150 x 2mm, 1.7 µm	Trifunctional Aklyl C18 (T3)	Mass spectrometry	positive	85-900	LTQ Orbitrap Velos	MS	1001742	ESI	MS	1000073	LTQ Orbitrap Velos	MS	1001742	20100920_23_AC+_51	20100920_23_AC+_51.mzML	MetaboLights	MTBLS36	http://www.ebi.ac.uk/metabolights/MTBLS36	Data Processing and Transformation	Metabolite identification	m_esb tomato_metabolite profiling_mass spectrometry_v2_maf.tsv	MetaboLights	MTBLS36	http://www.ebi.ac.uk/metabolights/MTBLS36	m_esb tomato_metabolite profiling_mass spectrometry_v2_maf.tsv	AC+	51	day	UO	33	20/09/2010	2	analytical sample
02_TomQC	Sample preparation	Polar Extract	Chromatography	Waters Acquity UPLC	Waters HSS T3 150 x 2mm, 1.7 µm	Trifunctional Aklyl C18 (T3)	Mass spectrometry	positive	85-900	LTQ Orbitrap Velos	MS	1001742	ESI	MS	1000073	LTQ Orbitrap Velos	MS	1001742	20100920_24_TomQC	20100920_24_TomQC.mzML	MetaboLights	MTBLS36	http://www.ebi.ac.uk/metabolights/MTBLS36	Data Processing and Transformation	Metabolite identification	m_esb tomato_metabolite profiling_mass spectrometry_v2_maf.tsv	MetaboLights	MTBLS36	http://www.ebi.ac.uk/metabolights/MTBLS36	m_esb tomato_metabolite profiling_mass spectrometry_v2_maf.tsv			day	UO	33	20/09/2010	2	positive control
02_Mixed	Sample preparation	Polar Extract	Chromatography	Waters Acquity UPLC	Waters HSS T3 150 x 2mm, 1.7 µm	Trifunctional Aklyl C18 (T3)	Mass spectrometry	positive	85-900	LTQ Orbitrap Velos	MS	1001742	ESI	MS	1000073	LTQ Orbitrap Velos	MS	1001742	20100920_25_Mixed	20100920_25_Mixed.mzML	MetaboLights	MTBLS36	http://www.ebi.ac.uk/metabolights/MTBLS36	Data Processing and Transformation	Metabolite identification	m_esb tomato_metabolite profiling_mass spectrometry_v2_maf.tsv	MetaboLights	MTBLS36	http://www.ebi.ac.uk/metabolights/MTBLS36	m_esb tomato_metabolite profiling_mass spectrometry_v2_maf.tsv	Mix		day	UO	33	20/09/2010	2	positive control
02_NOR_53	Sample preparation	Polar Extract	Chromatography	Waters Acquity UPLC	Waters HSS T3 150 x 2mm, 1.7 µm	Trifunctional Aklyl C18 (T3)	Mass spectrometry	positive	85-900	LTQ Orbitrap Velos	MS	1001742	ESI	MS	1000073	LTQ Orbitrap Velos	MS	1001742	20100920_26_NOR_53	20100920_26_NOR_53.mzML	MetaboLights	MTBLS36	http://www.ebi.ac.uk/metabolights/MTBLS36	Data Processing and Transformation	Metabolite identification	m_esb tomato_metabolite profiling_mass spectrometry_v2_maf.tsv	MetaboLights	MTBLS36	http://www.ebi.ac.uk/metabolights/MTBLS36	m_esb tomato_metabolite profiling_mass spectrometry_v2_maf.tsv	NOR	53	day	UO	33	20/09/2010	2	analytical sample
02_AC+_53	Sample preparation	Polar Extract	Chromatography	Waters Acquity UPLC	Waters HSS T3 150 x 2mm, 1.7 µm	Trifunctional Aklyl C18 (T3)	Mass spectrometry	positive	85-900	LTQ Orbitrap Velos	MS	1001742	ESI	MS	1000073	LTQ Orbitrap Velos	MS	1001742	20100920_27_AC+_53	20100920_27_AC+_53.mzML	MetaboLights	MTBLS36	http://www.ebi.ac.uk/metabolights/MTBLS36	Data Processing and Transformation	Metabolite identification	m_esb tomato_metabolite profiling_mass spectrometry_v2_maf.tsv	MetaboLights	MTBLS36	http://www.ebi.ac.uk/metabolights/MTBLS36	m_esb tomato_metabolite profiling_mass spectrometry_v2_maf.tsv	AC+	53	day	UO	33	20/09/2010	2	analytical sample
02_RIN_53	Sample preparation	Polar Extract	Chromatography	Waters Acquity UPLC	Waters HSS T3 150 x 2mm, 1.7 µm	Trifunctional Aklyl C18 (T3)	Mass spectrometry	positive	85-900	LTQ Orbitrap Velos	MS	1001742	ESI	MS	1000073	LTQ Orbitrap Velos	MS	1001742	20100920_28_RIN_53	20100920_28_RIN_53.mzML	MetaboLights	MTBLS36	http://www.ebi.ac.uk/metabolights/MTBLS36	Data Processing and Transformation	Metabolite identification	m_esb tomato_metabolite profiling_mass spectrometry_v2_maf.tsv	MetaboLights	MTBLS36	http://www.ebi.ac.uk/metabolights/MTBLS36	m_esb tomato_metabolite profiling_mass spectrometry_v2_maf.tsv	RIN	53	day	UO	33	20/09/2010	2	analytical sample
02_CNR_53	Sample preparation	Polar Extract	Chromatography	Waters Acquity UPLC	Waters HSS T3 150 x 2mm, 1.7 µm	Trifunctional Aklyl C18 (T3)	Mass spectrometry	positive	85-900	LTQ Orbitrap Velos	MS	1001742	ESI	MS	1000073	LTQ Orbitrap Velos	MS	1001742	20100920_29_CNR_53	20100920_29_CNR_53.mzML	MetaboLights	MTBLS36	http://www.ebi.ac.uk/metabolights/MTBLS36	Data Processing and Transformation	Metabolite identification	m_esb tomato_metabolite profiling_mass spectrometry_v2_maf.tsv	MetaboLights	MTBLS36	http://www.ebi.ac.uk/metabolights/MTBLS36	m_esb tomato_metabolite profiling_mass spectrometry_v2_maf.tsv	CNR	53	day	UO	33	20/09/2010	2	analytical sample
02_TomQC	Sample preparation	Polar Extract	Chromatography	Waters Acquity UPLC	Waters HSS T3 150 x 2mm, 1.7 µm	Trifunctional Aklyl C18 (T3)	Mass spectrometry	positive	85-900	LTQ Orbitrap Velos	MS	1001742	ESI	MS	1000073	LTQ Orbitrap Velos	MS	1001742	20100920_30_TomQC	20100920_30_TomQC.mzML	MetaboLights	MTBLS36	http://www.ebi.ac.uk/metabolights/MTBLS36	Data Processing and Transformation	Metabolite identification	m_esb tomato_metabolite profiling_mass spectrometry_v2_maf.tsv	MetaboLights	MTBLS36	http://www.ebi.ac.uk/metabolights/MTBLS36	m_esb tomato_metabolite profiling_mass spectrometry_v2_maf.tsv			day	UO	33	20/09/2010	2	positive control
02_AC+_20	Sample preparation	Polar Extract	Chromatography	Waters Acquity UPLC	Waters HSS T3 150 x 2mm, 1.7 µm	Trifunctional Aklyl C18 (T3)	Mass spectrometry	positive	85-900	LTQ Orbitrap Velos	MS	1001742	ESI	MS	1000073	LTQ Orbitrap Velos	MS	1001742	20100920_31_AC+_20	20100920_31_AC+_20.mzML	MetaboLights	MTBLS36	http://www.ebi.ac.uk/metabolights/MTBLS36	Data Processing and Transformation	Metabolite identification	m_esb tomato_metabolite profiling_mass spectrometry_v2_maf.tsv	MetaboLights	MTBLS36	http://www.ebi.ac.uk/metabolights/MTBLS36	m_esb tomato_metabolite profiling_mass spectrometry_v2_maf.tsv	AC+	20	day	UO	33	20/09/2010	2	analytical sample
02_RIN_20	Sample preparation	Polar Extract	Chromatography	Waters Acquity UPLC	Waters HSS T3 150 x 2mm, 1.7 µm	Trifunctional Aklyl C18 (T3)	Mass spectrometry	positive	85-900	LTQ Orbitrap Velos	MS	1001742	ESI	MS	1000073	LTQ Orbitrap Velos	MS	1001742	20100920_32_RIN_20	20100920_32_RIN_20.mzML	MetaboLights	MTBLS36	http://www.ebi.ac.uk/metabolights/MTBLS36	Data Processing and Transformation	Metabolite identification	m_esb tomato_metabolite profiling_mass spectrometry_v2_maf.tsv	MetaboLights	MTBLS36	http://www.ebi.ac.uk/metabolights/MTBLS36	m_esb tomato_metabolite profiling_mass spectrometry_v2_maf.tsv	RIN	20	day	UO	33	20/09/2010	2	analytical sample
02_CNR_20	Sample preparation	Polar Extract	Chromatography	Waters Acquity UPLC	Waters HSS T3 150 x 2mm, 1.7 µm	Trifunctional Aklyl C18 (T3)	Mass spectrometry	positive	85-900	LTQ Orbitrap Velos	MS	1001742	ESI	MS	1000073	LTQ Orbitrap Velos	MS	1001742	20100920_33_CNR_20	20100920_33_CNR_20.mzML	MetaboLights	MTBLS36	http://www.ebi.ac.uk/metabolights/MTBLS36	Data Processing and Transformation	Metabolite identification	m_esb tomato_metabolite profiling_mass spectrometry_v2_maf.tsv	MetaboLights	MTBLS36	http://www.ebi.ac.uk/metabolights/MTBLS36	m_esb tomato_metabolite profiling_mass spectrometry_v2_maf.tsv	CNR	20	day	UO	33	20/09/2010	2	analytical sample
02_NOR_20	Sample preparation	Polar Extract	Chromatography	Waters Acquity UPLC	Waters HSS T3 150 x 2mm, 1.7 µm	Trifunctional Aklyl C18 (T3)	Mass spectrometry	positive	85-900	LTQ Orbitrap Velos	MS	1001742	ESI	MS	1000073	LTQ Orbitrap Velos	MS	1001742	20100920_34_NOR_20	20100920_34_NOR_20.mzML	MetaboLights	MTBLS36	http://www.ebi.ac.uk/metabolights/MTBLS36	Data Processing and Transformation	Metabolite identification	m_esb tomato_metabolite profiling_mass spectrometry_v2_maf.tsv	MetaboLights	MTBLS36	http://www.ebi.ac.uk/metabolights/MTBLS36	m_esb tomato_metabolite profiling_mass spectrometry_v2_maf.tsv	NOR	20	day	UO	33	20/09/2010	2	analytical sample
02_TomQC	Sample preparation	Polar Extract	Chromatography	Waters Acquity UPLC	Waters HSS T3 150 x 2mm, 1.7 µm	Trifunctional Aklyl C18 (T3)	Mass spectrometry	positive	85-900	LTQ Orbitrap Velos	MS	1001742	ESI	MS	1000073	LTQ Orbitrap Velos	MS	1001742	20100920_35_TomQC	20100920_35_TomQC.mzML	MetaboLights	MTBLS36	http://www.ebi.ac.uk/metabolights/MTBLS36	Data Processing and Transformation	Metabolite identification	m_esb tomato_metabolite profiling_mass spectrometry_v2_maf.tsv	MetaboLights	MTBLS36	http://www.ebi.ac.uk/metabolights/MTBLS36	m_esb tomato_metabolite profiling_mass spectrometry_v2_maf.tsv			day	UO	33	20/09/2010	2	positive control
02_Blank	Sample preparation	Polar Extract	Chromatography	Waters Acquity UPLC	Waters HSS T3 150 x 2mm, 1.7 µm	Trifunctional Aklyl C18 (T3)	Mass spectrometry	positive	85-900	LTQ Orbitrap Velos	MS	1001742	ESI	MS	1000073	LTQ Orbitrap Velos	MS	1001742	20100920_36_Blank	20100920_36_Blank.mzML	MetaboLights	MTBLS36	http://www.ebi.ac.uk/metabolights/MTBLS36	Data Processing and Transformation	Metabolite identification	m_esb tomato_metabolite profiling_mass spectrometry_v2_maf.tsv	MetaboLights	MTBLS36	http://www.ebi.ac.uk/metabolights/MTBLS36	m_esb tomato_metabolite profiling_mass spectrometry_v2_maf.tsv			day	UO	33	20/09/2010	2	negative control
02_RIN_40	Sample preparation	Polar Extract	Chromatography	Waters Acquity UPLC	Waters HSS T3 150 x 2mm, 1.7 µm	Trifunctional Aklyl C18 (T3)	Mass spectrometry	positive	85-900	LTQ Orbitrap Velos	MS	1001742	ESI	MS	1000073	LTQ Orbitrap Velos	MS	1001742	20100920_37_RIN_40	20100920_37_RIN_40.mzML	MetaboLights	MTBLS36	http://www.ebi.ac.uk/metabolights/MTBLS36	Data Processing and Transformation	Metabolite identification	m_esb tomato_metabolite profiling_mass spectrometry_v2_maf.tsv	MetaboLights	MTBLS36	http://www.ebi.ac.uk/metabolights/MTBLS36	m_esb tomato_metabolite profiling_mass spectrometry_v2_maf.tsv	RIN	40	day	UO	33	20/09/2010	2	analytical sample
02_NOR_40	Sample preparation	Polar Extract	Chromatography	Waters Acquity UPLC	Waters HSS T3 150 x 2mm, 1.7 µm	Trifunctional Aklyl C18 (T3)	Mass spectrometry	positive	85-900	LTQ Orbitrap Velos	MS	1001742	ESI	MS	1000073	LTQ Orbitrap Velos	MS	1001742	20100920_38_NOR_40	20100920_38_NOR_40.mzML	MetaboLights	MTBLS36	http://www.ebi.ac.uk/metabolights/MTBLS36	Data Processing and Transformation	Metabolite identification	m_esb tomato_metabolite profiling_mass spectrometry_v2_maf.tsv	MetaboLights	MTBLS36	http://www.ebi.ac.uk/metabolights/MTBLS36	m_esb tomato_metabolite profiling_mass spectrometry_v2_maf.tsv	NOR	40	day	UO	33	20/09/2010	2	analytical sample
02_AC+_40	Sample preparation	Polar Extract	Chromatography	Waters Acquity UPLC	Waters HSS T3 150 x 2mm, 1.7 µm	Trifunctional Aklyl C18 (T3)	Mass spectrometry	positive	85-900	LTQ Orbitrap Velos	MS	1001742	ESI	MS	1000073	LTQ Orbitrap Velos	MS	1001742	20100920_39_AC+_40	20100920_39_AC+_40.mzML	MetaboLights	MTBLS36	http://www.ebi.ac.uk/metabolights/MTBLS36	Data Processing and Transformation	Metabolite identification	m_esb tomato_metabolite profiling_mass spectrometry_v2_maf.tsv	MetaboLights	MTBLS36	http://www.ebi.ac.uk/metabolights/MTBLS36	m_esb tomato_metabolite profiling_mass spectrometry_v2_maf.tsv	AC+	40	day	UO	33	20/09/2010	2	analytical sample
02_CNR_40	Sample preparation	Polar Extract	Chromatography	Waters Acquity UPLC	Waters HSS T3 150 x 2mm, 1.7 µm	Trifunctional Aklyl C18 (T3)	Mass spectrometry	positive	85-900	LTQ Orbitrap Velos	MS	1001742	ESI	MS	1000073	LTQ Orbitrap Velos	MS	1001742	20100920_40_CNR_40	20100920_40_CNR_40.mzML	MetaboLights	MTBLS36	http://www.ebi.ac.uk/metabolights/MTBLS36	Data Processing and Transformation	Metabolite identification	m_esb tomato_metabolite profiling_mass spectrometry_v2_maf.tsv	MetaboLights	MTBLS36	http://www.ebi.ac.uk/metabolights/MTBLS36	m_esb tomato_metabolite profiling_mass spectrometry_v2_maf.tsv	CNR	40	day	UO	33	20/09/2010	2	analytical sample
02_TomQC	Sample preparation	Polar Extract	Chromatography	Waters Acquity UPLC	Waters HSS T3 150 x 2mm, 1.7 µm	Trifunctional Aklyl C18 (T3)	Mass spectrometry	positive	85-900	LTQ Orbitrap Velos	MS	1001742	ESI	MS	1000073	LTQ Orbitrap Velos	MS	1001742	20100920_41_TomQC	20100920_41_TomQC.mzML	MetaboLights	MTBLS36	http://www.ebi.ac.uk/metabolights/MTBLS36	Data Processing and Transformation	Metabolite identification	m_esb tomato_metabolite profiling_mass spectrometry_v2_maf.tsv	MetaboLights	MTBLS36	http://www.ebi.ac.uk/metabolights/MTBLS36	m_esb tomato_metabolite profiling_mass spectrometry_v2_maf.tsv			day	UO	33	20/09/2010	2	positive control
02_NOR_15	Sample preparation	Polar Extract	Chromatography	Waters Acquity UPLC	Waters HSS T3 150 x 2mm, 1.7 µm	Trifunctional Aklyl C18 (T3)	Mass spectrometry	positive	85-900	LTQ Orbitrap Velos	MS	1001742	ESI	MS	1000073	LTQ Orbitrap Velos	MS	1001742	20100920_42_NOR_15	20100920_42_NOR_15.mzML	MetaboLights	MTBLS36	http://www.ebi.ac.uk/metabolights/MTBLS36	Data Processing and Transformation	Metabolite identification	m_esb tomato_metabolite profiling_mass spectrometry_v2_maf.tsv	MetaboLights	MTBLS36	http://www.ebi.ac.uk/metabolights/MTBLS36	m_esb tomato_metabolite profiling_mass spectrometry_v2_maf.tsv	NOR	15	day	UO	33	20/09/2010	2	analytical sample
02_AC+_15	Sample preparation	Polar Extract	Chromatography	Waters Acquity UPLC	Waters HSS T3 150 x 2mm, 1.7 µm	Trifunctional Aklyl C18 (T3)	Mass spectrometry	positive	85-900	LTQ Orbitrap Velos	MS	1001742	ESI	MS	1000073	LTQ Orbitrap Velos	MS	1001742	20100920_43_AC+_15	20100920_43_AC+_15.mzML	MetaboLights	MTBLS36	http://www.ebi.ac.uk/metabolights/MTBLS36	Data Processing and Transformation	Metabolite identification	m_esb tomato_metabolite profiling_mass spectrometry_v2_maf.tsv	MetaboLights	MTBLS36	http://www.ebi.ac.uk/metabolights/MTBLS36	m_esb tomato_metabolite profiling_mass spectrometry_v2_maf.tsv	AC+	15	day	UO	33	20/09/2010	2	analytical sample
02_CNR_15	Sample preparation	Polar Extract	Chromatography	Waters Acquity UPLC	Waters HSS T3 150 x 2mm, 1.7 µm	Trifunctional Aklyl C18 (T3)	Mass spectrometry	positive	85-900	LTQ Orbitrap Velos	MS	1001742	ESI	MS	1000073	LTQ Orbitrap Velos	MS	1001742	20100920_44_CNR_15	20100920_44_CNR_15.mzML	MetaboLights	MTBLS36	http://www.ebi.ac.uk/metabolights/MTBLS36	Data Processing and Transformation	Metabolite identification	m_esb tomato_metabolite profiling_mass spectrometry_v2_maf.tsv	MetaboLights	MTBLS36	http://www.ebi.ac.uk/metabolights/MTBLS36	m_esb tomato_metabolite profiling_mass spectrometry_v2_maf.tsv	CNR	15	day	UO	33	20/09/2010	2	analytical sample
02_RIN_15	Sample preparation	Polar Extract	Chromatography	Waters Acquity UPLC	Waters HSS T3 150 x 2mm, 1.7 µm	Trifunctional Aklyl C18 (T3)	Mass spectrometry	positive	85-900	LTQ Orbitrap Velos	MS	1001742	ESI	MS	1000073	LTQ Orbitrap Velos	MS	1001742	20100920_45_RIN_15	20100920_45_RIN_15.mzML	MetaboLights	MTBLS36	http://www.ebi.ac.uk/metabolights/MTBLS36	Data Processing and Transformation	Metabolite identification	m_esb tomato_metabolite profiling_mass spectrometry_v2_maf.tsv	MetaboLights	MTBLS36	http://www.ebi.ac.uk/metabolights/MTBLS36	m_esb tomato_metabolite profiling_mass spectrometry_v2_maf.tsv	RIN	15	day	UO	33	20/09/2010	2	analytical sample
02_TomQC	Sample preparation	Polar Extract	Chromatography	Waters Acquity UPLC	Waters HSS T3 150 x 2mm, 1.7 µm	Trifunctional Aklyl C18 (T3)	Mass spectrometry	positive	85-900	LTQ Orbitrap Velos	MS	1001742	ESI	MS	1000073	LTQ Orbitrap Velos	MS	1001742	20100920_46_TomQC	20100920_46_TomQC.mzML	MetaboLights	MTBLS36	http://www.ebi.ac.uk/metabolights/MTBLS36	Data Processing and Transformation	Metabolite identification	m_esb tomato_metabolite profiling_mass spectrometry_v2_maf.tsv	MetaboLights	MTBLS36	http://www.ebi.ac.uk/metabolights/MTBLS36	m_esb tomato_metabolite profiling_mass spectrometry_v2_maf.tsv			day	UO	33	20/09/2010	2	positive control
02_AC+_54	Sample preparation	Polar Extract	Chromatography	Waters Acquity UPLC	Waters HSS T3 150 x 2mm, 1.7 µm	Trifunctional Aklyl C18 (T3)	Mass spectrometry	positive	85-900	LTQ Orbitrap Velos	MS	1001742	ESI	MS	1000073	LTQ Orbitrap Velos	MS	1001742	20100920_47_AC+_54	20100920_47_AC+_54.mzML	MetaboLights	MTBLS36	http://www.ebi.ac.uk/metabolights/MTBLS36	Data Processing and Transformation	Metabolite identification	m_esb tomato_metabolite profiling_mass spectrometry_v2_maf.tsv	MetaboLights	MTBLS36	http://www.ebi.ac.uk/metabolights/MTBLS36	m_esb tomato_metabolite profiling_mass spectrometry_v2_maf.tsv	AC+	54	day	UO	33	20/09/2010	2	analytical sample
02_NOR_54	Sample preparation	Polar Extract	Chromatography	Waters Acquity UPLC	Waters HSS T3 150 x 2mm, 1.7 µm	Trifunctional Aklyl C18 (T3)	Mass spectrometry	positive	85-900	LTQ Orbitrap Velos	MS	1001742	ESI	MS	1000073	LTQ Orbitrap Velos	MS	1001742	20100920_48_NOR_54	20100920_48_NOR_54.mzML	MetaboLights	MTBLS36	http://www.ebi.ac.uk/metabolights/MTBLS36	Data Processing and Transformation	Metabolite identification	m_esb tomato_metabolite profiling_mass spectrometry_v2_maf.tsv	MetaboLights	MTBLS36	http://www.ebi.ac.uk/metabolights/MTBLS36	m_esb tomato_metabolite profiling_mass spectrometry_v2_maf.tsv	NOR	54	day	UO	33	20/09/2010	2	analytical sample
02_CNR_54	Sample preparation	Polar Extract	Chromatography	Waters Acquity UPLC	Waters HSS T3 150 x 2mm, 1.7 µm	Trifunctional Aklyl C18 (T3)	Mass spectrometry	positive	85-900	LTQ Orbitrap Velos	MS	1001742	ESI	MS	1000073	LTQ Orbitrap Velos	MS	1001742	20100920_49_CNR_54	20100920_49_CNR_54.mzML	MetaboLights	MTBLS36	http://www.ebi.ac.uk/metabolights/MTBLS36	Data Processing and Transformation	Metabolite identification	m_esb tomato_metabolite profiling_mass spectrometry_v2_maf.tsv	MetaboLights	MTBLS36	http://www.ebi.ac.uk/metabolights/MTBLS36	m_esb tomato_metabolite profiling_mass spectrometry_v2_maf.tsv	CNR	54	day	UO	33	20/09/2010	2	analytical sample
02_RIN_54	Sample preparation	Polar Extract	Chromatography	Waters Acquity UPLC	Waters HSS T3 150 x 2mm, 1.7 µm	Trifunctional Aklyl C18 (T3)	Mass spectrometry	positive	85-900	LTQ Orbitrap Velos	MS	1001742	ESI	MS	1000073	LTQ Orbitrap Velos	MS	1001742	20100920_50_RIN_54	20100920_50_RIN_54.mzML	MetaboLights	MTBLS36	http://www.ebi.ac.uk/metabolights/MTBLS36	Data Processing and Transformation	Metabolite identification	m_esb tomato_metabolite profiling_mass spectrometry_v2_maf.tsv	MetaboLights	MTBLS36	http://www.ebi.ac.uk/metabolights/MTBLS36	m_esb tomato_metabolite profiling_mass spectrometry_v2_maf.tsv	RIN	54	day	UO	33	20/09/2010	2	analytical sample
02_TomQC	Sample preparation	Polar Extract	Chromatography	Waters Acquity UPLC	Waters HSS T3 150 x 2mm, 1.7 µm	Trifunctional Aklyl C18 (T3)	Mass spectrometry	positive	85-900	LTQ Orbitrap Velos	MS	1001742	ESI	MS	1000073	LTQ Orbitrap Velos	MS	1001742	20100920_51_TomQC	20100920_51_TomQC.mzML	MetaboLights	MTBLS36	http://www.ebi.ac.uk/metabolights/MTBLS36	Data Processing and Transformation	Metabolite identification	m_esb tomato_metabolite profiling_mass spectrometry_v2_maf.tsv	MetaboLights	MTBLS36	http://www.ebi.ac.uk/metabolights/MTBLS36	m_esb tomato_metabolite profiling_mass spectrometry_v2_maf.tsv			day	UO	33	20/09/2010	2	positive control
02_CNR_48	Sample preparation	Polar Extract	Chromatography	Waters Acquity UPLC	Waters HSS T3 150 x 2mm, 1.7 µm	Trifunctional Aklyl C18 (T3)	Mass spectrometry	positive	85-900	LTQ Orbitrap Velos	MS	1001742	ESI	MS	1000073	LTQ Orbitrap Velos	MS	1001742	20100920_52_CNR_48	20100920_52_CNR_48.mzML	MetaboLights	MTBLS36	http://www.ebi.ac.uk/metabolights/MTBLS36	Data Processing and Transformation	Metabolite identification	m_esb tomato_metabolite profiling_mass spectrometry_v2_maf.tsv	MetaboLights	MTBLS36	http://www.ebi.ac.uk/metabolights/MTBLS36	m_esb tomato_metabolite profiling_mass spectrometry_v2_maf.tsv	CNR	48	day	UO	33	20/09/2010	2	analytical sample
02_RIN_48	Sample preparation	Polar Extract	Chromatography	Waters Acquity UPLC	Waters HSS T3 150 x 2mm, 1.7 µm	Trifunctional Aklyl C18 (T3)	Mass spectrometry	positive	85-900	LTQ Orbitrap Velos	MS	1001742	ESI	MS	1000073	LTQ Orbitrap Velos	MS	1001742	20100920_53_RIN_48	20100920_53_RIN_48.mzML	MetaboLights	MTBLS36	http://www.ebi.ac.uk/metabolights/MTBLS36	Data Processing and Transformation	Metabolite identification	m_esb tomato_metabolite profiling_mass spectrometry_v2_maf.tsv	MetaboLights	MTBLS36	http://www.ebi.ac.uk/metabolights/MTBLS36	m_esb tomato_metabolite profiling_mass spectrometry_v2_maf.tsv	RIN	48	day	UO	33	20/09/2010	2	analytical sample
02_AC+_48	Sample preparation	Polar Extract	Chromatography	Waters Acquity UPLC	Waters HSS T3 150 x 2mm, 1.7 µm	Trifunctional Aklyl C18 (T3)	Mass spectrometry	positive	85-900	LTQ Orbitrap Velos	MS	1001742	ESI	MS	1000073	LTQ Orbitrap Velos	MS	1001742	20100920_54_AC+_48	20100920_54_AC+_48.mzML	MetaboLights	MTBLS36	http://www.ebi.ac.uk/metabolights/MTBLS36	Data Processing and Transformation	Metabolite identification	m_esb tomato_metabolite profiling_mass spectrometry_v2_maf.tsv	MetaboLights	MTBLS36	http://www.ebi.ac.uk/metabolights/MTBLS36	m_esb tomato_metabolite profiling_mass spectrometry_v2_maf.tsv	AC+	48	day	UO	33	20/09/2010	2	analytical sample
02_NOR_48	Sample preparation	Polar Extract	Chromatography	Waters Acquity UPLC	Waters HSS T3 150 x 2mm, 1.7 µm	Trifunctional Aklyl C18 (T3)	Mass spectrometry	positive	85-900	LTQ Orbitrap Velos	MS	1001742	ESI	MS	1000073	LTQ Orbitrap Velos	MS	1001742	20100920_55_NOR_48	20100920_55_NOR_48.mzML	MetaboLights	MTBLS36	http://www.ebi.ac.uk/metabolights/MTBLS36	Data Processing and Transformation	Metabolite identification	m_esb tomato_metabolite profiling_mass spectrometry_v2_maf.tsv	MetaboLights	MTBLS36	http://www.ebi.ac.uk/metabolights/MTBLS36	m_esb tomato_metabolite profiling_mass spectrometry_v2_maf.tsv	NOR	48	day	UO	33	20/09/2010	2	analytical sample
02_TomQC	Sample preparation	Polar Extract	Chromatography	Waters Acquity UPLC	Waters HSS T3 150 x 2mm, 1.7 µm	Trifunctional Aklyl C18 (T3)	Mass spectrometry	positive	85-900	LTQ Orbitrap Velos	MS	1001742	ESI	MS	1000073	LTQ Orbitrap Velos	MS	1001742	20100920_56_TomQC	20100920_56_TomQC.mzML	MetaboLights	MTBLS36	http://www.ebi.ac.uk/metabolights/MTBLS36	Data Processing and Transformation	Metabolite identification	m_esb tomato_metabolite profiling_mass spectrometry_v2_maf.tsv	MetaboLights	MTBLS36	http://www.ebi.ac.uk/metabolights/MTBLS36	m_esb tomato_metabolite profiling_mass spectrometry_v2_maf.tsv			day	UO	33	20/09/2010	2	positive control
02_CNR_52	Sample preparation	Polar Extract	Chromatography	Waters Acquity UPLC	Waters HSS T3 150 x 2mm, 1.7 µm	Trifunctional Aklyl C18 (T3)	Mass spectrometry	positive	85-900	LTQ Orbitrap Velos	MS	1001742	ESI	MS	1000073	LTQ Orbitrap Velos	MS	1001742	20100920_57_CNR_52	20100920_57_CNR_52.mzML	MetaboLights	MTBLS36	http://www.ebi.ac.uk/metabolights/MTBLS36	Data Processing and Transformation	Metabolite identification	m_esb tomato_metabolite profiling_mass spectrometry_v2_maf.tsv	MetaboLights	MTBLS36	http://www.ebi.ac.uk/metabolights/MTBLS36	m_esb tomato_metabolite profiling_mass spectrometry_v2_maf.tsv	CNR	52	day	UO	33	20/09/2010	2	analytical sample
02_NOR_52	Sample preparation	Polar Extract	Chromatography	Waters Acquity UPLC	Waters HSS T3 150 x 2mm, 1.7 µm	Trifunctional Aklyl C18 (T3)	Mass spectrometry	positive	85-900	LTQ Orbitrap Velos	MS	1001742	ESI	MS	1000073	LTQ Orbitrap Velos	MS	1001742	20100920_58_NOR_52	20100920_58_NOR_52.mzML	MetaboLights	MTBLS36	http://www.ebi.ac.uk/metabolights/MTBLS36	Data Processing and Transformation	Metabolite identification	m_esb tomato_metabolite profiling_mass spectrometry_v2_maf.tsv	MetaboLights	MTBLS36	http://www.ebi.ac.uk/metabolights/MTBLS36	m_esb tomato_metabolite profiling_mass spectrometry_v2_maf.tsv	NOR	52	day	UO	33	20/09/2010	2	analytical sample
02_RIN_52	Sample preparation	Polar Extract	Chromatography	Waters Acquity UPLC	Waters HSS T3 150 x 2mm, 1.7 µm	Trifunctional Aklyl C18 (T3)	Mass spectrometry	positive	85-900	LTQ Orbitrap Velos	MS	1001742	ESI	MS	1000073	LTQ Orbitrap Velos	MS	1001742	20100920_59_RIN_52	20100920_59_RIN_52.mzML	MetaboLights	MTBLS36	http://www.ebi.ac.uk/metabolights/MTBLS36	Data Processing and Transformation	Metabolite identification	m_esb tomato_metabolite profiling_mass spectrometry_v2_maf.tsv	MetaboLights	MTBLS36	http://www.ebi.ac.uk/metabolights/MTBLS36	m_esb tomato_metabolite profiling_mass spectrometry_v2_maf.tsv	RIN	52	day	UO	33	20/09/2010	2	analytical sample
02_AC+_52	Sample preparation	Polar Extract	Chromatography	Waters Acquity UPLC	Waters HSS T3 150 x 2mm, 1.7 µm	Trifunctional Aklyl C18 (T3)	Mass spectrometry	positive	85-900	LTQ Orbitrap Velos	MS	1001742	ESI	MS	1000073	LTQ Orbitrap Velos	MS	1001742	20100920_60_AC+_52	20100920_60_AC+_52.mzML	MetaboLights	MTBLS36	http://www.ebi.ac.uk/metabolights/MTBLS36	Data Processing and Transformation	Metabolite identification	m_esb tomato_metabolite profiling_mass spectrometry_v2_maf.tsv	MetaboLights	MTBLS36	http://www.ebi.ac.uk/metabolights/MTBLS36	m_esb tomato_metabolite profiling_mass spectrometry_v2_maf.tsv	AC+	52	day	UO	33	20/09/2010	2	analytical sample
02_TomQC	Sample preparation	Polar Extract	Chromatography	Waters Acquity UPLC	Waters HSS T3 150 x 2mm, 1.7 µm	Trifunctional Aklyl C18 (T3)	Mass spectrometry	positive	85-900	LTQ Orbitrap Velos	MS	1001742	ESI	MS	1000073	LTQ Orbitrap Velos	MS	1001742	20100920_61_TomQC	20100920_61_TomQC.mzML	MetaboLights	MTBLS36	http://www.ebi.ac.uk/metabolights/MTBLS36	Data Processing and Transformation	Metabolite identification	m_esb tomato_metabolite profiling_mass spectrometry_v2_maf.tsv	MetaboLights	MTBLS36	http://www.ebi.ac.uk/metabolights/MTBLS36	m_esb tomato_metabolite profiling_mass spectrometry_v2_maf.tsv			day	UO	33	20/09/2010	2	positive control
02_RIN_49	Sample preparation	Polar Extract	Chromatography	Waters Acquity UPLC	Waters HSS T3 150 x 2mm, 1.7 µm	Trifunctional Aklyl C18 (T3)	Mass spectrometry	positive	85-900	LTQ Orbitrap Velos	MS	1001742	ESI	MS	1000073	LTQ Orbitrap Velos	MS	1001742	20100920_62_RIN_49	20100920_62_RIN_49.mzML	MetaboLights	MTBLS36	http://www.ebi.ac.uk/metabolights/MTBLS36	Data Processing and Transformation	Metabolite identification	m_esb tomato_metabolite profiling_mass spectrometry_v2_maf.tsv	MetaboLights	MTBLS36	http://www.ebi.ac.uk/metabolights/MTBLS36	m_esb tomato_metabolite profiling_mass spectrometry_v2_maf.tsv	RIN	49	day	UO	33	20/09/2010	2	analytical sample
02_AC+_49	Sample preparation	Polar Extract	Chromatography	Waters Acquity UPLC	Waters HSS T3 150 x 2mm, 1.7 µm	Trifunctional Aklyl C18 (T3)	Mass spectrometry	positive	85-900	LTQ Orbitrap Velos	MS	1001742	ESI	MS	1000073	LTQ Orbitrap Velos	MS	1001742	20100920_63_AC+_49	20100920_63_AC+_49.mzML	MetaboLights	MTBLS36	http://www.ebi.ac.uk/metabolights/MTBLS36	Data Processing and Transformation	Metabolite identification	m_esb tomato_metabolite profiling_mass spectrometry_v2_maf.tsv	MetaboLights	MTBLS36	http://www.ebi.ac.uk/metabolights/MTBLS36	m_esb tomato_metabolite profiling_mass spectrometry_v2_maf.tsv	AC+	49	day	UO	33	20/09/2010	2	analytical sample
02_NOR_49	Sample preparation	Polar Extract	Chromatography	Waters Acquity UPLC	Waters HSS T3 150 x 2mm, 1.7 µm	Trifunctional Aklyl C18 (T3)	Mass spectrometry	positive	85-900	LTQ Orbitrap Velos	MS	1001742	ESI	MS	1000073	LTQ Orbitrap Velos	MS	1001742	20100920_64_NOR_49	20100920_64_NOR_49.mzML	MetaboLights	MTBLS36	http://www.ebi.ac.uk/metabolights/MTBLS36	Data Processing and Transformation	Metabolite identification	m_esb tomato_metabolite profiling_mass spectrometry_v2_maf.tsv	MetaboLights	MTBLS36	http://www.ebi.ac.uk/metabolights/MTBLS36	m_esb tomato_metabolite profiling_mass spectrometry_v2_maf.tsv	NOR	49	day	UO	33	20/09/2010	2	analytical sample
02_CNR_49	Sample preparation	Polar Extract	Chromatography	Waters Acquity UPLC	Waters HSS T3 150 x 2mm, 1.7 µm	Trifunctional Aklyl C18 (T3)	Mass spectrometry	positive	85-900	LTQ Orbitrap Velos	MS	1001742	ESI	MS	1000073	LTQ Orbitrap Velos	MS	1001742	20100920_65_CNR_49	20100920_65_CNR_49.mzML	MetaboLights	MTBLS36	http://www.ebi.ac.uk/metabolights/MTBLS36	Data Processing and Transformation	Metabolite identification	m_esb tomato_metabolite profiling_mass spectrometry_v2_maf.tsv	MetaboLights	MTBLS36	http://www.ebi.ac.uk/metabolights/MTBLS36	m_esb tomato_metabolite profiling_mass spectrometry_v2_maf.tsv	CNR	49	day	UO	33	20/09/2010	2	analytical sample
02_TomQC	Sample preparation	Polar Extract	Chromatography	Waters Acquity UPLC	Waters HSS T3 150 x 2mm, 1.7 µm	Trifunctional Aklyl C18 (T3)	Mass spectrometry	positive	85-900	LTQ Orbitrap Velos	MS	1001742	ESI	MS	1000073	LTQ Orbitrap Velos	MS	1001742	20100920_66_TomQC	20100920_66_TomQC.mzML	MetaboLights	MTBLS36	http://www.ebi.ac.uk/metabolights/MTBLS36	Data Processing and Transformation	Metabolite identification	m_esb tomato_metabolite profiling_mass spectrometry_v2_maf.tsv	MetaboLights	MTBLS36	http://www.ebi.ac.uk/metabolights/MTBLS36	m_esb tomato_metabolite profiling_mass spectrometry_v2_maf.tsv			day	UO	33	20/09/2010	2	positive control
02_Blank	Sample preparation	Polar Extract	Chromatography	Waters Acquity UPLC	Waters HSS T3 150 x 2mm, 1.7 µm	Trifunctional Aklyl C18 (T3)	Mass spectrometry	positive	85-900	LTQ Orbitrap Velos	MS	1001742	ESI	MS	1000073	LTQ Orbitrap Velos	MS	1001742	20100920_67_Blank	20100920_67_Blank.mzML	MetaboLights	MTBLS36	http://www.ebi.ac.uk/metabolights/MTBLS36	Data Processing and Transformation	Metabolite identification	m_esb tomato_metabolite profiling_mass spectrometry_v2_maf.tsv	MetaboLights	MTBLS36	http://www.ebi.ac.uk/metabolights/MTBLS36	m_esb tomato_metabolite profiling_mass spectrometry_v2_maf.tsv			day	UO	33	20/09/2010	2	negative control
02_AC+_50	Sample preparation	Polar Extract	Chromatography	Waters Acquity UPLC	Waters HSS T3 150 x 2mm, 1.7 µm	Trifunctional Aklyl C18 (T3)	Mass spectrometry	positive	85-900	LTQ Orbitrap Velos	MS	1001742	ESI	MS	1000073	LTQ Orbitrap Velos	MS	1001742	20100920_68_AC+_50	20100920_68_AC+_50.mzML	MetaboLights	MTBLS36	http://www.ebi.ac.uk/metabolights/MTBLS36	Data Processing and Transformation	Metabolite identification	m_esb tomato_metabolite profiling_mass spectrometry_v2_maf.tsv	MetaboLights	MTBLS36	http://www.ebi.ac.uk/metabolights/MTBLS36	m_esb tomato_metabolite profiling_mass spectrometry_v2_maf.tsv	AC+	50	day	UO	33	20/09/2010	2	analytical sample
02_CNR_50	Sample preparation	Polar Extract	Chromatography	Waters Acquity UPLC	Waters HSS T3 150 x 2mm, 1.7 µm	Trifunctional Aklyl C18 (T3)	Mass spectrometry	positive	85-900	LTQ Orbitrap Velos	MS	1001742	ESI	MS	1000073	LTQ Orbitrap Velos	MS	1001742	20100920_69_CNR_50	20100920_69_CNR_50.mzML	MetaboLights	MTBLS36	http://www.ebi.ac.uk/metabolights/MTBLS36	Data Processing and Transformation	Metabolite identification	m_esb tomato_metabolite profiling_mass spectrometry_v2_maf.tsv	MetaboLights	MTBLS36	http://www.ebi.ac.uk/metabolights/MTBLS36	m_esb tomato_metabolite profiling_mass spectrometry_v2_maf.tsv	CNR	50	day	UO	33	20/09/2010	2	analytical sample
02_NOR_50	Sample preparation	Polar Extract	Chromatography	Waters Acquity UPLC	Waters HSS T3 150 x 2mm, 1.7 µm	Trifunctional Aklyl C18 (T3)	Mass spectrometry	positive	85-900	LTQ Orbitrap Velos	MS	1001742	ESI	MS	1000073	LTQ Orbitrap Velos	MS	1001742	20100920_70_NOR_50	20100920_70_NOR_50.mzML	MetaboLights	MTBLS36	http://www.ebi.ac.uk/metabolights/MTBLS36	Data Processing and Transformation	Metabolite identification	m_esb tomato_metabolite profiling_mass spectrometry_v2_maf.tsv	MetaboLights	MTBLS36	http://www.ebi.ac.uk/metabolights/MTBLS36	m_esb tomato_metabolite profiling_mass spectrometry_v2_maf.tsv	NOR	50	day	UO	33	20/09/2010	2	analytical sample
02_RIN_50	Sample preparation	Polar Extract	Chromatography	Waters Acquity UPLC	Waters HSS T3 150 x 2mm, 1.7 µm	Trifunctional Aklyl C18 (T3)	Mass spectrometry	positive	85-900	LTQ Orbitrap Velos	MS	1001742	ESI	MS	1000073	LTQ Orbitrap Velos	MS	1001742	20100920_71_RIN_50	20100920_71_RIN_50.mzML	MetaboLights	MTBLS36	http://www.ebi.ac.uk/metabolights/MTBLS36	Data Processing and Transformation	Metabolite identification	m_esb tomato_metabolite profiling_mass spectrometry_v2_maf.tsv	MetaboLights	MTBLS36	http://www.ebi.ac.uk/metabolights/MTBLS36	m_esb tomato_metabolite profiling_mass spectrometry_v2_maf.tsv	RIN	50	day	UO	33	20/09/2010	2	analytical sample
02_Mixed	Sample preparation	Polar Extract	Chromatography	Waters Acquity UPLC	Waters HSS T3 150 x 2mm, 1.7 µm	Trifunctional Aklyl C18 (T3)	Mass spectrometry	positive	85-900	LTQ Orbitrap Velos	MS	1001742	ESI	MS	1000073	LTQ Orbitrap Velos	MS	1001742	20100920_72_Mixed	20100920_72_Mixed.mzML	MetaboLights	MTBLS36	http://www.ebi.ac.uk/metabolights/MTBLS36	Data Processing and Transformation	Metabolite identification	m_esb tomato_metabolite profiling_mass spectrometry_v2_maf.tsv	MetaboLights	MTBLS36	http://www.ebi.ac.uk/metabolights/MTBLS36	m_esb tomato_metabolite profiling_mass spectrometry_v2_maf.tsv	Mix		day	UO	33	20/09/2010	2	positive control
02_TomQC	Sample preparation	Polar Extract	Chromatography	Waters Acquity UPLC	Waters HSS T3 150 x 2mm, 1.7 µm	Trifunctional Aklyl C18 (T3)	Mass spectrometry	positive	85-900	LTQ Orbitrap Velos	MS	1001742	ESI	MS	1000073	LTQ Orbitrap Velos	MS	1001742	20100920_73_TomQC	20100920_73_TomQC.mzML	MetaboLights	MTBLS36	http://www.ebi.ac.uk/metabolights/MTBLS36	Data Processing and Transformation	Metabolite identification	m_esb tomato_metabolite profiling_mass spectrometry_v2_maf.tsv	MetaboLights	MTBLS36	http://www.ebi.ac.uk/metabolights/MTBLS36	m_esb tomato_metabolite profiling_mass spectrometry_v2_maf.tsv			day	UO	33	20/09/2010	2	positive control
03_TomQC	Sample preparation	Polar Extract	Chromatography	Waters Acquity UPLC	Waters HSS T3 150 x 2mm, 1.7 µm	Trifunctional Aklyl C18 (T3)	Mass spectrometry	positive	85-900	LTQ Orbitrap Velos	MS	1001742	ESI	MS	1000073	LTQ Orbitrap Velos	MS	1001742	20100921_02_TomQC	20100921_02_TomQC.mzML	MetaboLights	MTBLS36	http://www.ebi.ac.uk/metabolights/MTBLS36	Data Processing and Transformation	Metabolite identification	m_esb tomato_metabolite profiling_mass spectrometry_v2_maf.tsv	MetaboLights	MTBLS36	http://www.ebi.ac.uk/metabolights/MTBLS36	m_esb tomato_metabolite profiling_mass spectrometry_v2_maf.tsv			day	UO	33	21/09/2010	3	positive control
03_TomQC	Sample preparation	Polar Extract	Chromatography	Waters Acquity UPLC	Waters HSS T3 150 x 2mm, 1.7 µm	Trifunctional Aklyl C18 (T3)	Mass spectrometry	positive	85-900	LTQ Orbitrap Velos	MS	1001742	ESI	MS	1000073	LTQ Orbitrap Velos	MS	1001742	20100921_03_TomQC	20100921_03_TomQC.mzML	MetaboLights	MTBLS36	http://www.ebi.ac.uk/metabolights/MTBLS36	Data Processing and Transformation	Metabolite identification	m_esb tomato_metabolite profiling_mass spectrometry_v2_maf.tsv	MetaboLights	MTBLS36	http://www.ebi.ac.uk/metabolights/MTBLS36	m_esb tomato_metabolite profiling_mass spectrometry_v2_maf.tsv			day	UO	33	21/09/2010	3	positive control
03_Mixed	Sample preparation	Polar Extract	Chromatography	Waters Acquity UPLC	Waters HSS T3 150 x 2mm, 1.7 µm	Trifunctional Aklyl C18 (T3)	Mass spectrometry	positive	85-900	LTQ Orbitrap Velos	MS	1001742	ESI	MS	1000073	LTQ Orbitrap Velos	MS	1001742	20100921_04_Mixed	20100921_04_Mixed.mzML	MetaboLights	MTBLS36	http://www.ebi.ac.uk/metabolights/MTBLS36	Data Processing and Transformation	Metabolite identification	m_esb tomato_metabolite profiling_mass spectrometry_v2_maf.tsv	MetaboLights	MTBLS36	http://www.ebi.ac.uk/metabolights/MTBLS36	m_esb tomato_metabolite profiling_mass spectrometry_v2_maf.tsv	Mix		day	UO	33	21/09/2010	3	positive control
03_AC+_51	Sample preparation	Polar Extract	Chromatography	Waters Acquity UPLC	Waters HSS T3 150 x 2mm, 1.7 µm	Trifunctional Aklyl C18 (T3)	Mass spectrometry	positive	85-900	LTQ Orbitrap Velos	MS	1001742	ESI	MS	1000073	LTQ Orbitrap Velos	MS	1001742	20100921_05_AC+_51	20100921_05_AC+_51.mzML	MetaboLights	MTBLS36	http://www.ebi.ac.uk/metabolights/MTBLS36	Data Processing and Transformation	Metabolite identification	m_esb tomato_metabolite profiling_mass spectrometry_v2_maf.tsv	MetaboLights	MTBLS36	http://www.ebi.ac.uk/metabolights/MTBLS36	m_esb tomato_metabolite profiling_mass spectrometry_v2_maf.tsv	AC+	51	day	UO	33	21/09/2010	3	analytical sample
03_RIN_51	Sample preparation	Polar Extract	Chromatography	Waters Acquity UPLC	Waters HSS T3 150 x 2mm, 1.7 µm	Trifunctional Aklyl C18 (T3)	Mass spectrometry	positive	85-900	LTQ Orbitrap Velos	MS	1001742	ESI	MS	1000073	LTQ Orbitrap Velos	MS	1001742	20100921_06_RIN_51	20100921_06_RIN_51.mzML	MetaboLights	MTBLS36	http://www.ebi.ac.uk/metabolights/MTBLS36	Data Processing and Transformation	Metabolite identification	m_esb tomato_metabolite profiling_mass spectrometry_v2_maf.tsv	MetaboLights	MTBLS36	http://www.ebi.ac.uk/metabolights/MTBLS36	m_esb tomato_metabolite profiling_mass spectrometry_v2_maf.tsv	RIN	51	day	UO	33	21/09/2010	3	analytical sample
03_NOR_51	Sample preparation	Polar Extract	Chromatography	Waters Acquity UPLC	Waters HSS T3 150 x 2mm, 1.7 µm	Trifunctional Aklyl C18 (T3)	Mass spectrometry	positive	85-900	LTQ Orbitrap Velos	MS	1001742	ESI	MS	1000073	LTQ Orbitrap Velos	MS	1001742	20100921_07_NOR_51	20100921_07_NOR_51.mzML	MetaboLights	MTBLS36	http://www.ebi.ac.uk/metabolights/MTBLS36	Data Processing and Transformation	Metabolite identification	m_esb tomato_metabolite profiling_mass spectrometry_v2_maf.tsv	MetaboLights	MTBLS36	http://www.ebi.ac.uk/metabolights/MTBLS36	m_esb tomato_metabolite profiling_mass spectrometry_v2_maf.tsv	NOR	51	day	UO	33	21/09/2010	3	analytical sample
03_CNR_51	Sample preparation	Polar Extract	Chromatography	Waters Acquity UPLC	Waters HSS T3 150 x 2mm, 1.7 µm	Trifunctional Aklyl C18 (T3)	Mass spectrometry	positive	85-900	LTQ Orbitrap Velos	MS	1001742	ESI	MS	1000073	LTQ Orbitrap Velos	MS	1001742	20100921_08_CNR_51	20100921_08_CNR_51.mzML	MetaboLights	MTBLS36	http://www.ebi.ac.uk/metabolights/MTBLS36	Data Processing and Transformation	Metabolite identification	m_esb tomato_metabolite profiling_mass spectrometry_v2_maf.tsv	MetaboLights	MTBLS36	http://www.ebi.ac.uk/metabolights/MTBLS36	m_esb tomato_metabolite profiling_mass spectrometry_v2_maf.tsv	CNR	51	day	UO	33	21/09/2010	3	analytical sample
03_TomQC	Sample preparation	Polar Extract	Chromatography	Waters Acquity UPLC	Waters HSS T3 150 x 2mm, 1.7 µm	Trifunctional Aklyl C18 (T3)	Mass spectrometry	positive	85-900	LTQ Orbitrap Velos	MS	1001742	ESI	MS	1000073	LTQ Orbitrap Velos	MS	1001742	20100921_09_TomQC	20100921_09_TomQC.mzML	MetaboLights	MTBLS36	http://www.ebi.ac.uk/metabolights/MTBLS36	Data Processing and Transformation	Metabolite identification	m_esb tomato_metabolite profiling_mass spectrometry_v2_maf.tsv	MetaboLights	MTBLS36	http://www.ebi.ac.uk/metabolights/MTBLS36	m_esb tomato_metabolite profiling_mass spectrometry_v2_maf.tsv			day	UO	33	21/09/2010	3	positive control
03_Blank	Sample preparation	Polar Extract	Chromatography	Waters Acquity UPLC	Waters HSS T3 150 x 2mm, 1.7 µm	Trifunctional Aklyl C18 (T3)	Mass spectrometry	positive	85-900	LTQ Orbitrap Velos	MS	1001742	ESI	MS	1000073	LTQ Orbitrap Velos	MS	1001742	20100921_10_Blank	20100921_10_Blank.mzML	MetaboLights	MTBLS36	http://www.ebi.ac.uk/metabolights/MTBLS36	Data Processing and Transformation	Metabolite identification	m_esb tomato_metabolite profiling_mass spectrometry_v2_maf.tsv	MetaboLights	MTBLS36	http://www.ebi.ac.uk/metabolights/MTBLS36	m_esb tomato_metabolite profiling_mass spectrometry_v2_maf.tsv			day	UO	33	21/09/2010	3	negative control
03_AC+_20	Sample preparation	Polar Extract	Chromatography	Waters Acquity UPLC	Waters HSS T3 150 x 2mm, 1.7 µm	Trifunctional Aklyl C18 (T3)	Mass spectrometry	positive	85-900	LTQ Orbitrap Velos	MS	1001742	ESI	MS	1000073	LTQ Orbitrap Velos	MS	1001742	20100921_11_AC+_20	20100921_11_AC+_20.mzML	MetaboLights	MTBLS36	http://www.ebi.ac.uk/metabolights/MTBLS36	Data Processing and Transformation	Metabolite identification	m_esb tomato_metabolite profiling_mass spectrometry_v2_maf.tsv	MetaboLights	MTBLS36	http://www.ebi.ac.uk/metabolights/MTBLS36	m_esb tomato_metabolite profiling_mass spectrometry_v2_maf.tsv	AC+	20	day	UO	33	21/09/2010	3	analytical sample
03_NOR_20	Sample preparation	Polar Extract	Chromatography	Waters Acquity UPLC	Waters HSS T3 150 x 2mm, 1.7 µm	Trifunctional Aklyl C18 (T3)	Mass spectrometry	positive	85-900	LTQ Orbitrap Velos	MS	1001742	ESI	MS	1000073	LTQ Orbitrap Velos	MS	1001742	20100921_12_NOR_20	20100921_12_NOR_20.mzML	MetaboLights	MTBLS36	http://www.ebi.ac.uk/metabolights/MTBLS36	Data Processing and Transformation	Metabolite identification	m_esb tomato_metabolite profiling_mass spectrometry_v2_maf.tsv	MetaboLights	MTBLS36	http://www.ebi.ac.uk/metabolights/MTBLS36	m_esb tomato_metabolite profiling_mass spectrometry_v2_maf.tsv	NOR	20	day	UO	33	21/09/2010	3	analytical sample
03_RIN_20	Sample preparation	Polar Extract	Chromatography	Waters Acquity UPLC	Waters HSS T3 150 x 2mm, 1.7 µm	Trifunctional Aklyl C18 (T3)	Mass spectrometry	positive	85-900	LTQ Orbitrap Velos	MS	1001742	ESI	MS	1000073	LTQ Orbitrap Velos	MS	1001742	20100921_13_RIN_20	20100921_13_RIN_20.mzML	MetaboLights	MTBLS36	http://www.ebi.ac.uk/metabolights/MTBLS36	Data Processing and Transformation	Metabolite identification	m_esb tomato_metabolite profiling_mass spectrometry_v2_maf.tsv	MetaboLights	MTBLS36	http://www.ebi.ac.uk/metabolights/MTBLS36	m_esb tomato_metabolite profiling_mass spectrometry_v2_maf.tsv	RIN	20	day	UO	33	21/09/2010	3	analytical sample
03_CNR_20	Sample preparation	Polar Extract	Chromatography	Waters Acquity UPLC	Waters HSS T3 150 x 2mm, 1.7 µm	Trifunctional Aklyl C18 (T3)	Mass spectrometry	positive	85-900	LTQ Orbitrap Velos	MS	1001742	ESI	MS	1000073	LTQ Orbitrap Velos	MS	1001742	20100921_14_CNR_20	20100921_14_CNR_20.mzML	MetaboLights	MTBLS36	http://www.ebi.ac.uk/metabolights/MTBLS36	Data Processing and Transformation	Metabolite identification	m_esb tomato_metabolite profiling_mass spectrometry_v2_maf.tsv	MetaboLights	MTBLS36	http://www.ebi.ac.uk/metabolights/MTBLS36	m_esb tomato_metabolite profiling_mass spectrometry_v2_maf.tsv	CNR	20	day	UO	33	21/09/2010	3	analytical sample
03_TomQC	Sample preparation	Polar Extract	Chromatography	Waters Acquity UPLC	Waters HSS T3 150 x 2mm, 1.7 µm	Trifunctional Aklyl C18 (T3)	Mass spectrometry	positive	85-900	LTQ Orbitrap Velos	MS	1001742	ESI	MS	1000073	LTQ Orbitrap Velos	MS	1001742	20100921_15_TomQC	20100921_15_TomQC.mzML	MetaboLights	MTBLS36	http://www.ebi.ac.uk/metabolights/MTBLS36	Data Processing and Transformation	Metabolite identification	m_esb tomato_metabolite profiling_mass spectrometry_v2_maf.tsv	MetaboLights	MTBLS36	http://www.ebi.ac.uk/metabolights/MTBLS36	m_esb tomato_metabolite profiling_mass spectrometry_v2_maf.tsv			day	UO	33	21/09/2010	3	positive control
03_RIN_48	Sample preparation	Polar Extract	Chromatography	Waters Acquity UPLC	Waters HSS T3 150 x 2mm, 1.7 µm	Trifunctional Aklyl C18 (T3)	Mass spectrometry	positive	85-900	LTQ Orbitrap Velos	MS	1001742	ESI	MS	1000073	LTQ Orbitrap Velos	MS	1001742	20100921_16_RIN_48	20100921_16_RIN_48.mzML	MetaboLights	MTBLS36	http://www.ebi.ac.uk/metabolights/MTBLS36	Data Processing and Transformation	Metabolite identification	m_esb tomato_metabolite profiling_mass spectrometry_v2_maf.tsv	MetaboLights	MTBLS36	http://www.ebi.ac.uk/metabolights/MTBLS36	m_esb tomato_metabolite profiling_mass spectrometry_v2_maf.tsv	RIN	48	day	UO	33	21/09/2010	3	analytical sample
03_AC+_48	Sample preparation	Polar Extract	Chromatography	Waters Acquity UPLC	Waters HSS T3 150 x 2mm, 1.7 µm	Trifunctional Aklyl C18 (T3)	Mass spectrometry	positive	85-900	LTQ Orbitrap Velos	MS	1001742	ESI	MS	1000073	LTQ Orbitrap Velos	MS	1001742	20100921_17_AC+_48	20100921_17_AC+_48.mzML	MetaboLights	MTBLS36	http://www.ebi.ac.uk/metabolights/MTBLS36	Data Processing and Transformation	Metabolite identification	m_esb tomato_metabolite profiling_mass spectrometry_v2_maf.tsv	MetaboLights	MTBLS36	http://www.ebi.ac.uk/metabolights/MTBLS36	m_esb tomato_metabolite profiling_mass spectrometry_v2_maf.tsv	AC+	48	day	UO	33	21/09/2010	3	analytical sample
03_NOR_48	Sample preparation	Polar Extract	Chromatography	Waters Acquity UPLC	Waters HSS T3 150 x 2mm, 1.7 µm	Trifunctional Aklyl C18 (T3)	Mass spectrometry	positive	85-900	LTQ Orbitrap Velos	MS	1001742	ESI	MS	1000073	LTQ Orbitrap Velos	MS	1001742	20100921_18_NOR_48	20100921_18_NOR_48.mzML	MetaboLights	MTBLS36	http://www.ebi.ac.uk/metabolights/MTBLS36	Data Processing and Transformation	Metabolite identification	m_esb tomato_metabolite profiling_mass spectrometry_v2_maf.tsv	MetaboLights	MTBLS36	http://www.ebi.ac.uk/metabolights/MTBLS36	m_esb tomato_metabolite profiling_mass spectrometry_v2_maf.tsv	NOR	48	day	UO	33	21/09/2010	3	analytical sample
03_CNR_48	Sample preparation	Polar Extract	Chromatography	Waters Acquity UPLC	Waters HSS T3 150 x 2mm, 1.7 µm	Trifunctional Aklyl C18 (T3)	Mass spectrometry	positive	85-900	LTQ Orbitrap Velos	MS	1001742	ESI	MS	1000073	LTQ Orbitrap Velos	MS	1001742	20100921_19_CNR_48	20100921_19_CNR_48.mzML	MetaboLights	MTBLS36	http://www.ebi.ac.uk/metabolights/MTBLS36	Data Processing and Transformation	Metabolite identification	m_esb tomato_metabolite profiling_mass spectrometry_v2_maf.tsv	MetaboLights	MTBLS36	http://www.ebi.ac.uk/metabolights/MTBLS36	m_esb tomato_metabolite profiling_mass spectrometry_v2_maf.tsv	CNR	48	day	UO	33	21/09/2010	3	analytical sample
03_TomQC	Sample preparation	Polar Extract	Chromatography	Waters Acquity UPLC	Waters HSS T3 150 x 2mm, 1.7 µm	Trifunctional Aklyl C18 (T3)	Mass spectrometry	positive	85-900	LTQ Orbitrap Velos	MS	1001742	ESI	MS	1000073	LTQ Orbitrap Velos	MS	1001742	20100921_20_TomQC	20100921_20_TomQC.mzML	MetaboLights	MTBLS36	http://www.ebi.ac.uk/metabolights/MTBLS36	Data Processing and Transformation	Metabolite identification	m_esb tomato_metabolite profiling_mass spectrometry_v2_maf.tsv	MetaboLights	MTBLS36	http://www.ebi.ac.uk/metabolights/MTBLS36	m_esb tomato_metabolite profiling_mass spectrometry_v2_maf.tsv			day	UO	33	21/09/2010	3	positive control
03_AC+_53	Sample preparation	Polar Extract	Chromatography	Waters Acquity UPLC	Waters HSS T3 150 x 2mm, 1.7 µm	Trifunctional Aklyl C18 (T3)	Mass spectrometry	positive	85-900	LTQ Orbitrap Velos	MS	1001742	ESI	MS	1000073	LTQ Orbitrap Velos	MS	1001742	20100921_21_AC+_53	20100921_21_AC+_53.mzML	MetaboLights	MTBLS36	http://www.ebi.ac.uk/metabolights/MTBLS36	Data Processing and Transformation	Metabolite identification	m_esb tomato_metabolite profiling_mass spectrometry_v2_maf.tsv	MetaboLights	MTBLS36	http://www.ebi.ac.uk/metabolights/MTBLS36	m_esb tomato_metabolite profiling_mass spectrometry_v2_maf.tsv	AC+	53	day	UO	33	21/09/2010	3	analytical sample
03_CNR_53	Sample preparation	Polar Extract	Chromatography	Waters Acquity UPLC	Waters HSS T3 150 x 2mm, 1.7 µm	Trifunctional Aklyl C18 (T3)	Mass spectrometry	positive	85-900	LTQ Orbitrap Velos	MS	1001742	ESI	MS	1000073	LTQ Orbitrap Velos	MS	1001742	20100921_22_CNR_53	20100921_22_CNR_53.mzML	MetaboLights	MTBLS36	http://www.ebi.ac.uk/metabolights/MTBLS36	Data Processing and Transformation	Metabolite identification	m_esb tomato_metabolite profiling_mass spectrometry_v2_maf.tsv	MetaboLights	MTBLS36	http://www.ebi.ac.uk/metabolights/MTBLS36	m_esb tomato_metabolite profiling_mass spectrometry_v2_maf.tsv	CNR	53	day	UO	33	21/09/2010	3	analytical sample
03_RIN_53	Sample preparation	Polar Extract	Chromatography	Waters Acquity UPLC	Waters HSS T3 150 x 2mm, 1.7 µm	Trifunctional Aklyl C18 (T3)	Mass spectrometry	positive	85-900	LTQ Orbitrap Velos	MS	1001742	ESI	MS	1000073	LTQ Orbitrap Velos	MS	1001742	20100921_23_RIN_53	20100921_23_RIN_53.mzML	MetaboLights	MTBLS36	http://www.ebi.ac.uk/metabolights/MTBLS36	Data Processing and Transformation	Metabolite identification	m_esb tomato_metabolite profiling_mass spectrometry_v2_maf.tsv	MetaboLights	MTBLS36	http://www.ebi.ac.uk/metabolights/MTBLS36	m_esb tomato_metabolite profiling_mass spectrometry_v2_maf.tsv	RIN	53	day	UO	33	21/09/2010	3	analytical sample
03_NOR_53	Sample preparation	Polar Extract	Chromatography	Waters Acquity UPLC	Waters HSS T3 150 x 2mm, 1.7 µm	Trifunctional Aklyl C18 (T3)	Mass spectrometry	positive	85-900	LTQ Orbitrap Velos	MS	1001742	ESI	MS	1000073	LTQ Orbitrap Velos	MS	1001742	20100921_24_NOR_53	20100921_24_NOR_53.mzML	MetaboLights	MTBLS36	http://www.ebi.ac.uk/metabolights/MTBLS36	Data Processing and Transformation	Metabolite identification	m_esb tomato_metabolite profiling_mass spectrometry_v2_maf.tsv	MetaboLights	MTBLS36	http://www.ebi.ac.uk/metabolights/MTBLS36	m_esb tomato_metabolite profiling_mass spectrometry_v2_maf.tsv	NOR	53	day	UO	33	21/09/2010	3	analytical sample
03_TomQC	Sample preparation	Polar Extract	Chromatography	Waters Acquity UPLC	Waters HSS T3 150 x 2mm, 1.7 µm	Trifunctional Aklyl C18 (T3)	Mass spectrometry	positive	85-900	LTQ Orbitrap Velos	MS	1001742	ESI	MS	1000073	LTQ Orbitrap Velos	MS	1001742	20100921_25_TomQC	20100921_25_TomQC.mzML	MetaboLights	MTBLS36	http://www.ebi.ac.uk/metabolights/MTBLS36	Data Processing and Transformation	Metabolite identification	m_esb tomato_metabolite profiling_mass spectrometry_v2_maf.tsv	MetaboLights	MTBLS36	http://www.ebi.ac.uk/metabolights/MTBLS36	m_esb tomato_metabolite profiling_mass spectrometry_v2_maf.tsv			day	UO	33	21/09/2010	3	positive control
03_Mixed	Sample preparation	Polar Extract	Chromatography	Waters Acquity UPLC	Waters HSS T3 150 x 2mm, 1.7 µm	Trifunctional Aklyl C18 (T3)	Mass spectrometry	positive	85-900	LTQ Orbitrap Velos	MS	1001742	ESI	MS	1000073	LTQ Orbitrap Velos	MS	1001742	20100921_26_Mixed	20100921_26_Mixed.mzML	MetaboLights	MTBLS36	http://www.ebi.ac.uk/metabolights/MTBLS36	Data Processing and Transformation	Metabolite identification	m_esb tomato_metabolite profiling_mass spectrometry_v2_maf.tsv	MetaboLights	MTBLS36	http://www.ebi.ac.uk/metabolights/MTBLS36	m_esb tomato_metabolite profiling_mass spectrometry_v2_maf.tsv	Mix		day	UO	33	21/09/2010	3	positive control
03_RIN_52	Sample preparation	Polar Extract	Chromatography	Waters Acquity UPLC	Waters HSS T3 150 x 2mm, 1.7 µm	Trifunctional Aklyl C18 (T3)	Mass spectrometry	positive	85-900	LTQ Orbitrap Velos	MS	1001742	ESI	MS	1000073	LTQ Orbitrap Velos	MS	1001742	20100921_27_RIN_52	20100921_27_RIN_52.mzML	MetaboLights	MTBLS36	http://www.ebi.ac.uk/metabolights/MTBLS36	Data Processing and Transformation	Metabolite identification	m_esb tomato_metabolite profiling_mass spectrometry_v2_maf.tsv	MetaboLights	MTBLS36	http://www.ebi.ac.uk/metabolights/MTBLS36	m_esb tomato_metabolite profiling_mass spectrometry_v2_maf.tsv	RIN	52	day	UO	33	21/09/2010	3	analytical sample
03_NOR_52	Sample preparation	Polar Extract	Chromatography	Waters Acquity UPLC	Waters HSS T3 150 x 2mm, 1.7 µm	Trifunctional Aklyl C18 (T3)	Mass spectrometry	positive	85-900	LTQ Orbitrap Velos	MS	1001742	ESI	MS	1000073	LTQ Orbitrap Velos	MS	1001742	20100921_28_NOR_52	20100921_28_NOR_52.mzML	MetaboLights	MTBLS36	http://www.ebi.ac.uk/metabolights/MTBLS36	Data Processing and Transformation	Metabolite identification	m_esb tomato_metabolite profiling_mass spectrometry_v2_maf.tsv	MetaboLights	MTBLS36	http://www.ebi.ac.uk/metabolights/MTBLS36	m_esb tomato_metabolite profiling_mass spectrometry_v2_maf.tsv	NOR	52	day	UO	33	21/09/2010	3	analytical sample
03_AC+_52	Sample preparation	Polar Extract	Chromatography	Waters Acquity UPLC	Waters HSS T3 150 x 2mm, 1.7 µm	Trifunctional Aklyl C18 (T3)	Mass spectrometry	positive	85-900	LTQ Orbitrap Velos	MS	1001742	ESI	MS	1000073	LTQ Orbitrap Velos	MS	1001742	20100921_29_AC+_52	20100921_29_AC+_52.mzML	MetaboLights	MTBLS36	http://www.ebi.ac.uk/metabolights/MTBLS36	Data Processing and Transformation	Metabolite identification	m_esb tomato_metabolite profiling_mass spectrometry_v2_maf.tsv	MetaboLights	MTBLS36	http://www.ebi.ac.uk/metabolights/MTBLS36	m_esb tomato_metabolite profiling_mass spectrometry_v2_maf.tsv	AC+	52	day	UO	33	21/09/2010	3	analytical sample
03_CNR_52	Sample preparation	Polar Extract	Chromatography	Waters Acquity UPLC	Waters HSS T3 150 x 2mm, 1.7 µm	Trifunctional Aklyl C18 (T3)	Mass spectrometry	positive	85-900	LTQ Orbitrap Velos	MS	1001742	ESI	MS	1000073	LTQ Orbitrap Velos	MS	1001742	20100921_30_CNR_52	20100921_30_CNR_52.mzML	MetaboLights	MTBLS36	http://www.ebi.ac.uk/metabolights/MTBLS36	Data Processing and Transformation	Metabolite identification	m_esb tomato_metabolite profiling_mass spectrometry_v2_maf.tsv	MetaboLights	MTBLS36	http://www.ebi.ac.uk/metabolights/MTBLS36	m_esb tomato_metabolite profiling_mass spectrometry_v2_maf.tsv	CNR	52	day	UO	33	21/09/2010	3	analytical sample
03_TomQC	Sample preparation	Polar Extract	Chromatography	Waters Acquity UPLC	Waters HSS T3 150 x 2mm, 1.7 µm	Trifunctional Aklyl C18 (T3)	Mass spectrometry	positive	85-900	LTQ Orbitrap Velos	MS	1001742	ESI	MS	1000073	LTQ Orbitrap Velos	MS	1001742	20100921_31_TomQC	20100921_31_TomQC.mzML	MetaboLights	MTBLS36	http://www.ebi.ac.uk/metabolights/MTBLS36	Data Processing and Transformation	Metabolite identification	m_esb tomato_metabolite profiling_mass spectrometry_v2_maf.tsv	MetaboLights	MTBLS36	http://www.ebi.ac.uk/metabolights/MTBLS36	m_esb tomato_metabolite profiling_mass spectrometry_v2_maf.tsv			day	UO	33	21/09/2010	3	positive control
03_NOR_15	Sample preparation	Polar Extract	Chromatography	Waters Acquity UPLC	Waters HSS T3 150 x 2mm, 1.7 µm	Trifunctional Aklyl C18 (T3)	Mass spectrometry	positive	85-900	LTQ Orbitrap Velos	MS	1001742	ESI	MS	1000073	LTQ Orbitrap Velos	MS	1001742	20100921_32_NOR_15	20100921_32_NOR_15.mzML	MetaboLights	MTBLS36	http://www.ebi.ac.uk/metabolights/MTBLS36	Data Processing and Transformation	Metabolite identification	m_esb tomato_metabolite profiling_mass spectrometry_v2_maf.tsv	MetaboLights	MTBLS36	http://www.ebi.ac.uk/metabolights/MTBLS36	m_esb tomato_metabolite profiling_mass spectrometry_v2_maf.tsv	NOR	15	day	UO	33	21/09/2010	3	analytical sample
03_CNR_15	Sample preparation	Polar Extract	Chromatography	Waters Acquity UPLC	Waters HSS T3 150 x 2mm, 1.7 µm	Trifunctional Aklyl C18 (T3)	Mass spectrometry	positive	85-900	LTQ Orbitrap Velos	MS	1001742	ESI	MS	1000073	LTQ Orbitrap Velos	MS	1001742	20100921_33_CNR_15	20100921_33_CNR_15.mzML	MetaboLights	MTBLS36	http://www.ebi.ac.uk/metabolights/MTBLS36	Data Processing and Transformation	Metabolite identification	m_esb tomato_metabolite profiling_mass spectrometry_v2_maf.tsv	MetaboLights	MTBLS36	http://www.ebi.ac.uk/metabolights/MTBLS36	m_esb tomato_metabolite profiling_mass spectrometry_v2_maf.tsv	CNR	15	day	UO	33	21/09/2010	3	analytical sample
03_RIN_15	Sample preparation	Polar Extract	Chromatography	Waters Acquity UPLC	Waters HSS T3 150 x 2mm, 1.7 µm	Trifunctional Aklyl C18 (T3)	Mass spectrometry	positive	85-900	LTQ Orbitrap Velos	MS	1001742	ESI	MS	1000073	LTQ Orbitrap Velos	MS	1001742	20100921_34_RIN_15	20100921_34_RIN_15.mzML	MetaboLights	MTBLS36	http://www.ebi.ac.uk/metabolights/MTBLS36	Data Processing and Transformation	Metabolite identification	m_esb tomato_metabolite profiling_mass spectrometry_v2_maf.tsv	MetaboLights	MTBLS36	http://www.ebi.ac.uk/metabolights/MTBLS36	m_esb tomato_metabolite profiling_mass spectrometry_v2_maf.tsv	RIN	15	day	UO	33	21/09/2010	3	analytical sample
03_AC+_15	Sample preparation	Polar Extract	Chromatography	Waters Acquity UPLC	Waters HSS T3 150 x 2mm, 1.7 µm	Trifunctional Aklyl C18 (T3)	Mass spectrometry	positive	85-900	LTQ Orbitrap Velos	MS	1001742	ESI	MS	1000073	LTQ Orbitrap Velos	MS	1001742	20100921_35_AC+_15	20100921_35_AC+_15.mzML	MetaboLights	MTBLS36	http://www.ebi.ac.uk/metabolights/MTBLS36	Data Processing and Transformation	Metabolite identification	m_esb tomato_metabolite profiling_mass spectrometry_v2_maf.tsv	MetaboLights	MTBLS36	http://www.ebi.ac.uk/metabolights/MTBLS36	m_esb tomato_metabolite profiling_mass spectrometry_v2_maf.tsv	AC+	15	day	UO	33	21/09/2010	3	analytical sample
03_TomQC	Sample preparation	Polar Extract	Chromatography	Waters Acquity UPLC	Waters HSS T3 150 x 2mm, 1.7 µm	Trifunctional Aklyl C18 (T3)	Mass spectrometry	positive	85-900	LTQ Orbitrap Velos	MS	1001742	ESI	MS	1000073	LTQ Orbitrap Velos	MS	1001742	20100921_36_TomQC	20100921_36_TomQC.mzML	MetaboLights	MTBLS36	http://www.ebi.ac.uk/metabolights/MTBLS36	Data Processing and Transformation	Metabolite identification	m_esb tomato_metabolite profiling_mass spectrometry_v2_maf.tsv	MetaboLights	MTBLS36	http://www.ebi.ac.uk/metabolights/MTBLS36	m_esb tomato_metabolite profiling_mass spectrometry_v2_maf.tsv			day	UO	33	21/09/2010	3	positive control
03_Blank	Sample preparation	Polar Extract	Chromatography	Waters Acquity UPLC	Waters HSS T3 150 x 2mm, 1.7 µm	Trifunctional Aklyl C18 (T3)	Mass spectrometry	positive	85-900	LTQ Orbitrap Velos	MS	1001742	ESI	MS	1000073	LTQ Orbitrap Velos	MS	1001742	20100921_37_Blank	20100921_37_Blank.mzML	MetaboLights	MTBLS36	http://www.ebi.ac.uk/metabolights/MTBLS36	Data Processing and Transformation	Metabolite identification	m_esb tomato_metabolite profiling_mass spectrometry_v2_maf.tsv	MetaboLights	MTBLS36	http://www.ebi.ac.uk/metabolights/MTBLS36	m_esb tomato_metabolite profiling_mass spectrometry_v2_maf.tsv			day	UO	33	21/09/2010	3	negative control
03_RIN_30	Sample preparation	Polar Extract	Chromatography	Waters Acquity UPLC	Waters HSS T3 150 x 2mm, 1.7 µm	Trifunctional Aklyl C18 (T3)	Mass spectrometry	positive	85-900	LTQ Orbitrap Velos	MS	1001742	ESI	MS	1000073	LTQ Orbitrap Velos	MS	1001742	20100921_38_RIN_30	20100921_38_RIN_30.mzML	MetaboLights	MTBLS36	http://www.ebi.ac.uk/metabolights/MTBLS36	Data Processing and Transformation	Metabolite identification	m_esb tomato_metabolite profiling_mass spectrometry_v2_maf.tsv	MetaboLights	MTBLS36	http://www.ebi.ac.uk/metabolights/MTBLS36	m_esb tomato_metabolite profiling_mass spectrometry_v2_maf.tsv	RIN	30	day	UO	33	21/09/2010	3	analytical sample
03_CNR_30	Sample preparation	Polar Extract	Chromatography	Waters Acquity UPLC	Waters HSS T3 150 x 2mm, 1.7 µm	Trifunctional Aklyl C18 (T3)	Mass spectrometry	positive	85-900	LTQ Orbitrap Velos	MS	1001742	ESI	MS	1000073	LTQ Orbitrap Velos	MS	1001742	20100921_39_CNR_30	20100921_39_CNR_30.mzML	MetaboLights	MTBLS36	http://www.ebi.ac.uk/metabolights/MTBLS36	Data Processing and Transformation	Metabolite identification	m_esb tomato_metabolite profiling_mass spectrometry_v2_maf.tsv	MetaboLights	MTBLS36	http://www.ebi.ac.uk/metabolights/MTBLS36	m_esb tomato_metabolite profiling_mass spectrometry_v2_maf.tsv	CNR	30	day	UO	33	21/09/2010	3	analytical sample
03_NOR_30	Sample preparation	Polar Extract	Chromatography	Waters Acquity UPLC	Waters HSS T3 150 x 2mm, 1.7 µm	Trifunctional Aklyl C18 (T3)	Mass spectrometry	positive	85-900	LTQ Orbitrap Velos	MS	1001742	ESI	MS	1000073	LTQ Orbitrap Velos	MS	1001742	20100921_40_NOR_30	20100921_40_NOR_30.mzML	MetaboLights	MTBLS36	http://www.ebi.ac.uk/metabolights/MTBLS36	Data Processing and Transformation	Metabolite identification	m_esb tomato_metabolite profiling_mass spectrometry_v2_maf.tsv	MetaboLights	MTBLS36	http://www.ebi.ac.uk/metabolights/MTBLS36	m_esb tomato_metabolite profiling_mass spectrometry_v2_maf.tsv	NOR	30	day	UO	33	21/09/2010	3	analytical sample
03_AC+_30	Sample preparation	Polar Extract	Chromatography	Waters Acquity UPLC	Waters HSS T3 150 x 2mm, 1.7 µm	Trifunctional Aklyl C18 (T3)	Mass spectrometry	positive	85-900	LTQ Orbitrap Velos	MS	1001742	ESI	MS	1000073	LTQ Orbitrap Velos	MS	1001742	20100921_41_AC+_30	20100921_41_AC+_30.mzML	MetaboLights	MTBLS36	http://www.ebi.ac.uk/metabolights/MTBLS36	Data Processing and Transformation	Metabolite identification	m_esb tomato_metabolite profiling_mass spectrometry_v2_maf.tsv	MetaboLights	MTBLS36	http://www.ebi.ac.uk/metabolights/MTBLS36	m_esb tomato_metabolite profiling_mass spectrometry_v2_maf.tsv	AC+	30	day	UO	33	21/09/2010	3	analytical sample
03_TomQC	Sample preparation	Polar Extract	Chromatography	Waters Acquity UPLC	Waters HSS T3 150 x 2mm, 1.7 µm	Trifunctional Aklyl C18 (T3)	Mass spectrometry	positive	85-900	LTQ Orbitrap Velos	MS	1001742	ESI	MS	1000073	LTQ Orbitrap Velos	MS	1001742	20100921_42_TomQC	20100921_42_TomQC.mzML	MetaboLights	MTBLS36	http://www.ebi.ac.uk/metabolights/MTBLS36	Data Processing and Transformation	Metabolite identification	m_esb tomato_metabolite profiling_mass spectrometry_v2_maf.tsv	MetaboLights	MTBLS36	http://www.ebi.ac.uk/metabolights/MTBLS36	m_esb tomato_metabolite profiling_mass spectrometry_v2_maf.tsv			day	UO	33	21/09/2010	3	positive control
03_AC+_49	Sample preparation	Polar Extract	Chromatography	Waters Acquity UPLC	Waters HSS T3 150 x 2mm, 1.7 µm	Trifunctional Aklyl C18 (T3)	Mass spectrometry	positive	85-900	LTQ Orbitrap Velos	MS	1001742	ESI	MS	1000073	LTQ Orbitrap Velos	MS	1001742	20100921_43_AC+_49	20100921_43_AC+_49.mzML	MetaboLights	MTBLS36	http://www.ebi.ac.uk/metabolights/MTBLS36	Data Processing and Transformation	Metabolite identification	m_esb tomato_metabolite profiling_mass spectrometry_v2_maf.tsv	MetaboLights	MTBLS36	http://www.ebi.ac.uk/metabolights/MTBLS36	m_esb tomato_metabolite profiling_mass spectrometry_v2_maf.tsv	AC+	49	day	UO	33	21/09/2010	3	analytical sample
03_NOR_49	Sample preparation	Polar Extract	Chromatography	Waters Acquity UPLC	Waters HSS T3 150 x 2mm, 1.7 µm	Trifunctional Aklyl C18 (T3)	Mass spectrometry	positive	85-900	LTQ Orbitrap Velos	MS	1001742	ESI	MS	1000073	LTQ Orbitrap Velos	MS	1001742	20100921_44_NOR_49	20100921_44_NOR_49.mzML	MetaboLights	MTBLS36	http://www.ebi.ac.uk/metabolights/MTBLS36	Data Processing and Transformation	Metabolite identification	m_esb tomato_metabolite profiling_mass spectrometry_v2_maf.tsv	MetaboLights	MTBLS36	http://www.ebi.ac.uk/metabolights/MTBLS36	m_esb tomato_metabolite profiling_mass spectrometry_v2_maf.tsv	NOR	49	day	UO	33	21/09/2010	3	analytical sample
03_RIN_49	Sample preparation	Polar Extract	Chromatography	Waters Acquity UPLC	Waters HSS T3 150 x 2mm, 1.7 µm	Trifunctional Aklyl C18 (T3)	Mass spectrometry	positive	85-900	LTQ Orbitrap Velos	MS	1001742	ESI	MS	1000073	LTQ Orbitrap Velos	MS	1001742	20100921_45_RIN_49	20100921_45_RIN_49.mzML	MetaboLights	MTBLS36	http://www.ebi.ac.uk/metabolights/MTBLS36	Data Processing and Transformation	Metabolite identification	m_esb tomato_metabolite profiling_mass spectrometry_v2_maf.tsv	MetaboLights	MTBLS36	http://www.ebi.ac.uk/metabolights/MTBLS36	m_esb tomato_metabolite profiling_mass spectrometry_v2_maf.tsv	RIN	49	day	UO	33	21/09/2010	3	analytical sample
03_CNR_49	Sample preparation	Polar Extract	Chromatography	Waters Acquity UPLC	Waters HSS T3 150 x 2mm, 1.7 µm	Trifunctional Aklyl C18 (T3)	Mass spectrometry	positive	85-900	LTQ Orbitrap Velos	MS	1001742	ESI	MS	1000073	LTQ Orbitrap Velos	MS	1001742	20100921_46_CNR_49	20100921_46_CNR_49.mzML	MetaboLights	MTBLS36	http://www.ebi.ac.uk/metabolights/MTBLS36	Data Processing and Transformation	Metabolite identification	m_esb tomato_metabolite profiling_mass spectrometry_v2_maf.tsv	MetaboLights	MTBLS36	http://www.ebi.ac.uk/metabolights/MTBLS36	m_esb tomato_metabolite profiling_mass spectrometry_v2_maf.tsv	CNR	49	day	UO	33	21/09/2010	3	analytical sample
03_TomQC	Sample preparation	Polar Extract	Chromatography	Waters Acquity UPLC	Waters HSS T3 150 x 2mm, 1.7 µm	Trifunctional Aklyl C18 (T3)	Mass spectrometry	positive	85-900	LTQ Orbitrap Velos	MS	1001742	ESI	MS	1000073	LTQ Orbitrap Velos	MS	1001742	20100921_47_TomQC	20100921_47_TomQC.mzML	MetaboLights	MTBLS36	http://www.ebi.ac.uk/metabolights/MTBLS36	Data Processing and Transformation	Metabolite identification	m_esb tomato_metabolite profiling_mass spectrometry_v2_maf.tsv	MetaboLights	MTBLS36	http://www.ebi.ac.uk/metabolights/MTBLS36	m_esb tomato_metabolite profiling_mass spectrometry_v2_maf.tsv			day	UO	33	21/09/2010	3	positive control
03_RIN_25	Sample preparation	Polar Extract	Chromatography	Waters Acquity UPLC	Waters HSS T3 150 x 2mm, 1.7 µm	Trifunctional Aklyl C18 (T3)	Mass spectrometry	positive	85-900	LTQ Orbitrap Velos	MS	1001742	ESI	MS	1000073	LTQ Orbitrap Velos	MS	1001742	20100921_48_RIN_25	20100921_48_RIN_25.mzML	MetaboLights	MTBLS36	http://www.ebi.ac.uk/metabolights/MTBLS36	Data Processing and Transformation	Metabolite identification	m_esb tomato_metabolite profiling_mass spectrometry_v2_maf.tsv	MetaboLights	MTBLS36	http://www.ebi.ac.uk/metabolights/MTBLS36	m_esb tomato_metabolite profiling_mass spectrometry_v2_maf.tsv	RIN	25	day	UO	33	21/09/2010	3	analytical sample
03_AC+_25	Sample preparation	Polar Extract	Chromatography	Waters Acquity UPLC	Waters HSS T3 150 x 2mm, 1.7 µm	Trifunctional Aklyl C18 (T3)	Mass spectrometry	positive	85-900	LTQ Orbitrap Velos	MS	1001742	ESI	MS	1000073	LTQ Orbitrap Velos	MS	1001742	20100921_49_AC+_25	20100921_49_AC+_25.mzML	MetaboLights	MTBLS36	http://www.ebi.ac.uk/metabolights/MTBLS36	Data Processing and Transformation	Metabolite identification	m_esb tomato_metabolite profiling_mass spectrometry_v2_maf.tsv	MetaboLights	MTBLS36	http://www.ebi.ac.uk/metabolights/MTBLS36	m_esb tomato_metabolite profiling_mass spectrometry_v2_maf.tsv	AC+	25	day	UO	33	21/09/2010	3	analytical sample
03_NOR_25	Sample preparation	Polar Extract	Chromatography	Waters Acquity UPLC	Waters HSS T3 150 x 2mm, 1.7 µm	Trifunctional Aklyl C18 (T3)	Mass spectrometry	positive	85-900	LTQ Orbitrap Velos	MS	1001742	ESI	MS	1000073	LTQ Orbitrap Velos	MS	1001742	20100921_50_NOR_25	20100921_50_NOR_25.mzML	MetaboLights	MTBLS36	http://www.ebi.ac.uk/metabolights/MTBLS36	Data Processing and Transformation	Metabolite identification	m_esb tomato_metabolite profiling_mass spectrometry_v2_maf.tsv	MetaboLights	MTBLS36	http://www.ebi.ac.uk/metabolights/MTBLS36	m_esb tomato_metabolite profiling_mass spectrometry_v2_maf.tsv	NOR	25	day	UO	33	21/09/2010	3	analytical sample
03_CNR_25	Sample preparation	Polar Extract	Chromatography	Waters Acquity UPLC	Waters HSS T3 150 x 2mm, 1.7 µm	Trifunctional Aklyl C18 (T3)	Mass spectrometry	positive	85-900	LTQ Orbitrap Velos	MS	1001742	ESI	MS	1000073	LTQ Orbitrap Velos	MS	1001742	20100921_51_CNR_25	20100921_51_CNR_25.mzML	MetaboLights	MTBLS36	http://www.ebi.ac.uk/metabolights/MTBLS36	Data Processing and Transformation	Metabolite identification	m_esb tomato_metabolite profiling_mass spectrometry_v2_maf.tsv	MetaboLights	MTBLS36	http://www.ebi.ac.uk/metabolights/MTBLS36	m_esb tomato_metabolite profiling_mass spectrometry_v2_maf.tsv	CNR	25	day	UO	33	21/09/2010	3	analytical sample
03_TomQC	Sample preparation	Polar Extract	Chromatography	Waters Acquity UPLC	Waters HSS T3 150 x 2mm, 1.7 µm	Trifunctional Aklyl C18 (T3)	Mass spectrometry	positive	85-900	LTQ Orbitrap Velos	MS	1001742	ESI	MS	1000073	LTQ Orbitrap Velos	MS	1001742	20100921_52_TomQC	20100921_52_TomQC.mzML	MetaboLights	MTBLS36	http://www.ebi.ac.uk/metabolights/MTBLS36	Data Processing and Transformation	Metabolite identification	m_esb tomato_metabolite profiling_mass spectrometry_v2_maf.tsv	MetaboLights	MTBLS36	http://www.ebi.ac.uk/metabolights/MTBLS36	m_esb tomato_metabolite profiling_mass spectrometry_v2_maf.tsv			day	UO	33	21/09/2010	3	positive control
03_CNR_54	Sample preparation	Polar Extract	Chromatography	Waters Acquity UPLC	Waters HSS T3 150 x 2mm, 1.7 µm	Trifunctional Aklyl C18 (T3)	Mass spectrometry	positive	85-900	LTQ Orbitrap Velos	MS	1001742	ESI	MS	1000073	LTQ Orbitrap Velos	MS	1001742	20100921_53_CNR_54	20100921_53_CNR_54.mzML	MetaboLights	MTBLS36	http://www.ebi.ac.uk/metabolights/MTBLS36	Data Processing and Transformation	Metabolite identification	m_esb tomato_metabolite profiling_mass spectrometry_v2_maf.tsv	MetaboLights	MTBLS36	http://www.ebi.ac.uk/metabolights/MTBLS36	m_esb tomato_metabolite profiling_mass spectrometry_v2_maf.tsv	CNR	54	day	UO	33	21/09/2010	3	analytical sample
03_RIN_54	Sample preparation	Polar Extract	Chromatography	Waters Acquity UPLC	Waters HSS T3 150 x 2mm, 1.7 µm	Trifunctional Aklyl C18 (T3)	Mass spectrometry	positive	85-900	LTQ Orbitrap Velos	MS	1001742	ESI	MS	1000073	LTQ Orbitrap Velos	MS	1001742	20100921_54_RIN_54	20100921_54_RIN_54.mzML	MetaboLights	MTBLS36	http://www.ebi.ac.uk/metabolights/MTBLS36	Data Processing and Transformation	Metabolite identification	m_esb tomato_metabolite profiling_mass spectrometry_v2_maf.tsv	MetaboLights	MTBLS36	http://www.ebi.ac.uk/metabolights/MTBLS36	m_esb tomato_metabolite profiling_mass spectrometry_v2_maf.tsv	RIN	54	day	UO	33	21/09/2010	3	analytical sample
03_AC+_54	Sample preparation	Polar Extract	Chromatography	Waters Acquity UPLC	Waters HSS T3 150 x 2mm, 1.7 µm	Trifunctional Aklyl C18 (T3)	Mass spectrometry	positive	85-900	LTQ Orbitrap Velos	MS	1001742	ESI	MS	1000073	LTQ Orbitrap Velos	MS	1001742	20100921_55_AC+_54	20100921_55_AC+_54.mzML	MetaboLights	MTBLS36	http://www.ebi.ac.uk/metabolights/MTBLS36	Data Processing and Transformation	Metabolite identification	m_esb tomato_metabolite profiling_mass spectrometry_v2_maf.tsv	MetaboLights	MTBLS36	http://www.ebi.ac.uk/metabolights/MTBLS36	m_esb tomato_metabolite profiling_mass spectrometry_v2_maf.tsv	AC+	54	day	UO	33	21/09/2010	3	analytical sample
03_NOR_54	Sample preparation	Polar Extract	Chromatography	Waters Acquity UPLC	Waters HSS T3 150 x 2mm, 1.7 µm	Trifunctional Aklyl C18 (T3)	Mass spectrometry	positive	85-900	LTQ Orbitrap Velos	MS	1001742	ESI	MS	1000073	LTQ Orbitrap Velos	MS	1001742	20100921_56_NOR_54	20100921_56_NOR_54.mzML	MetaboLights	MTBLS36	http://www.ebi.ac.uk/metabolights/MTBLS36	Data Processing and Transformation	Metabolite identification	m_esb tomato_metabolite profiling_mass spectrometry_v2_maf.tsv	MetaboLights	MTBLS36	http://www.ebi.ac.uk/metabolights/MTBLS36	m_esb tomato_metabolite profiling_mass spectrometry_v2_maf.tsv	NOR	54	day	UO	33	21/09/2010	3	analytical sample
03_TomQC	Sample preparation	Polar Extract	Chromatography	Waters Acquity UPLC	Waters HSS T3 150 x 2mm, 1.7 µm	Trifunctional Aklyl C18 (T3)	Mass spectrometry	positive	85-900	LTQ Orbitrap Velos	MS	1001742	ESI	MS	1000073	LTQ Orbitrap Velos	MS	1001742	20100921_57_TomQC	20100921_57_TomQC.mzML	MetaboLights	MTBLS36	http://www.ebi.ac.uk/metabolights/MTBLS36	Data Processing and Transformation	Metabolite identification	m_esb tomato_metabolite profiling_mass spectrometry_v2_maf.tsv	MetaboLights	MTBLS36	http://www.ebi.ac.uk/metabolights/MTBLS36	m_esb tomato_metabolite profiling_mass spectrometry_v2_maf.tsv			day	UO	33	21/09/2010	3	positive control
03_RIN_40	Sample preparation	Polar Extract	Chromatography	Waters Acquity UPLC	Waters HSS T3 150 x 2mm, 1.7 µm	Trifunctional Aklyl C18 (T3)	Mass spectrometry	positive	85-900	LTQ Orbitrap Velos	MS	1001742	ESI	MS	1000073	LTQ Orbitrap Velos	MS	1001742	20100921_58_RIN_40	20100921_58_RIN_40.mzML	MetaboLights	MTBLS36	http://www.ebi.ac.uk/metabolights/MTBLS36	Data Processing and Transformation	Metabolite identification	m_esb tomato_metabolite profiling_mass spectrometry_v2_maf.tsv	MetaboLights	MTBLS36	http://www.ebi.ac.uk/metabolights/MTBLS36	m_esb tomato_metabolite profiling_mass spectrometry_v2_maf.tsv	RIN	40	day	UO	33	21/09/2010	3	analytical sample
03_NOR_40	Sample preparation	Polar Extract	Chromatography	Waters Acquity UPLC	Waters HSS T3 150 x 2mm, 1.7 µm	Trifunctional Aklyl C18 (T3)	Mass spectrometry	positive	85-900	LTQ Orbitrap Velos	MS	1001742	ESI	MS	1000073	LTQ Orbitrap Velos	MS	1001742	20100921_59_NOR_40	20100921_59_NOR_40.mzML	MetaboLights	MTBLS36	http://www.ebi.ac.uk/metabolights/MTBLS36	Data Processing and Transformation	Metabolite identification	m_esb tomato_metabolite profiling_mass spectrometry_v2_maf.tsv	MetaboLights	MTBLS36	http://www.ebi.ac.uk/metabolights/MTBLS36	m_esb tomato_metabolite profiling_mass spectrometry_v2_maf.tsv	NOR	40	day	UO	33	21/09/2010	3	analytical sample
03_CNR_40	Sample preparation	Polar Extract	Chromatography	Waters Acquity UPLC	Waters HSS T3 150 x 2mm, 1.7 µm	Trifunctional Aklyl C18 (T3)	Mass spectrometry	positive	85-900	LTQ Orbitrap Velos	MS	1001742	ESI	MS	1000073	LTQ Orbitrap Velos	MS	1001742	20100921_60_CNR_40	20100921_60_CNR_40.mzML	MetaboLights	MTBLS36	http://www.ebi.ac.uk/metabolights/MTBLS36	Data Processing and Transformation	Metabolite identification	m_esb tomato_metabolite profiling_mass spectrometry_v2_maf.tsv	MetaboLights	MTBLS36	http://www.ebi.ac.uk/metabolights/MTBLS36	m_esb tomato_metabolite profiling_mass spectrometry_v2_maf.tsv	CNR	40	day	UO	33	21/09/2010	3	analytical sample
03_AC+_40	Sample preparation	Polar Extract	Chromatography	Waters Acquity UPLC	Waters HSS T3 150 x 2mm, 1.7 µm	Trifunctional Aklyl C18 (T3)	Mass spectrometry	positive	85-900	LTQ Orbitrap Velos	MS	1001742	ESI	MS	1000073	LTQ Orbitrap Velos	MS	1001742	20100921_61_AC+_40	20100921_61_AC+_40.mzML	MetaboLights	MTBLS36	http://www.ebi.ac.uk/metabolights/MTBLS36	Data Processing and Transformation	Metabolite identification	m_esb tomato_metabolite profiling_mass spectrometry_v2_maf.tsv	MetaboLights	MTBLS36	http://www.ebi.ac.uk/metabolights/MTBLS36	m_esb tomato_metabolite profiling_mass spectrometry_v2_maf.tsv	AC+	40	day	UO	33	21/09/2010	3	analytical sample
03_TomQC	Sample preparation	Polar Extract	Chromatography	Waters Acquity UPLC	Waters HSS T3 150 x 2mm, 1.7 µm	Trifunctional Aklyl C18 (T3)	Mass spectrometry	positive	85-900	LTQ Orbitrap Velos	MS	1001742	ESI	MS	1000073	LTQ Orbitrap Velos	MS	1001742	20100921_62_TomQC	20100921_62_TomQC.mzML	MetaboLights	MTBLS36	http://www.ebi.ac.uk/metabolights/MTBLS36	Data Processing and Transformation	Metabolite identification	m_esb tomato_metabolite profiling_mass spectrometry_v2_maf.tsv	MetaboLights	MTBLS36	http://www.ebi.ac.uk/metabolights/MTBLS36	m_esb tomato_metabolite profiling_mass spectrometry_v2_maf.tsv			day	UO	33	21/09/2010	3	positive control
03_AC+_47	Sample preparation	Polar Extract	Chromatography	Waters Acquity UPLC	Waters HSS T3 150 x 2mm, 1.7 µm	Trifunctional Aklyl C18 (T3)	Mass spectrometry	positive	85-900	LTQ Orbitrap Velos	MS	1001742	ESI	MS	1000073	LTQ Orbitrap Velos	MS	1001742	20100921_63_AC+_47	20100921_63_AC+_47.mzML	MetaboLights	MTBLS36	http://www.ebi.ac.uk/metabolights/MTBLS36	Data Processing and Transformation	Metabolite identification	m_esb tomato_metabolite profiling_mass spectrometry_v2_maf.tsv	MetaboLights	MTBLS36	http://www.ebi.ac.uk/metabolights/MTBLS36	m_esb tomato_metabolite profiling_mass spectrometry_v2_maf.tsv	AC+	47	day	UO	33	21/09/2010	3	analytical sample
03_CNR_47	Sample preparation	Polar Extract	Chromatography	Waters Acquity UPLC	Waters HSS T3 150 x 2mm, 1.7 µm	Trifunctional Aklyl C18 (T3)	Mass spectrometry	positive	85-900	LTQ Orbitrap Velos	MS	1001742	ESI	MS	1000073	LTQ Orbitrap Velos	MS	1001742	20100921_64_CNR_47	20100921_64_CNR_47.mzML	MetaboLights	MTBLS36	http://www.ebi.ac.uk/metabolights/MTBLS36	Data Processing and Transformation	Metabolite identification	m_esb tomato_metabolite profiling_mass spectrometry_v2_maf.tsv	MetaboLights	MTBLS36	http://www.ebi.ac.uk/metabolights/MTBLS36	m_esb tomato_metabolite profiling_mass spectrometry_v2_maf.tsv	CNR	47	day	UO	33	21/09/2010	3	analytical sample
03_NOR_47	Sample preparation	Polar Extract	Chromatography	Waters Acquity UPLC	Waters HSS T3 150 x 2mm, 1.7 µm	Trifunctional Aklyl C18 (T3)	Mass spectrometry	positive	85-900	LTQ Orbitrap Velos	MS	1001742	ESI	MS	1000073	LTQ Orbitrap Velos	MS	1001742	20100921_65_NOR_47	20100921_65_NOR_47.mzML	MetaboLights	MTBLS36	http://www.ebi.ac.uk/metabolights/MTBLS36	Data Processing and Transformation	Metabolite identification	m_esb tomato_metabolite profiling_mass spectrometry_v2_maf.tsv	MetaboLights	MTBLS36	http://www.ebi.ac.uk/metabolights/MTBLS36	m_esb tomato_metabolite profiling_mass spectrometry_v2_maf.tsv	NOR	47	day	UO	33	21/09/2010	3	analytical sample
03_RIN_47	Sample preparation	Polar Extract	Chromatography	Waters Acquity UPLC	Waters HSS T3 150 x 2mm, 1.7 µm	Trifunctional Aklyl C18 (T3)	Mass spectrometry	positive	85-900	LTQ Orbitrap Velos	MS	1001742	ESI	MS	1000073	LTQ Orbitrap Velos	MS	1001742	20100921_66_RIN_47	20100921_66_RIN_47.mzML	MetaboLights	MTBLS36	http://www.ebi.ac.uk/metabolights/MTBLS36	Data Processing and Transformation	Metabolite identification	m_esb tomato_metabolite profiling_mass spectrometry_v2_maf.tsv	MetaboLights	MTBLS36	http://www.ebi.ac.uk/metabolights/MTBLS36	m_esb tomato_metabolite profiling_mass spectrometry_v2_maf.tsv	RIN	47	day	UO	33	21/09/2010	3	analytical sample
03_TomQC	Sample preparation	Polar Extract	Chromatography	Waters Acquity UPLC	Waters HSS T3 150 x 2mm, 1.7 µm	Trifunctional Aklyl C18 (T3)	Mass spectrometry	positive	85-900	LTQ Orbitrap Velos	MS	1001742	ESI	MS	1000073	LTQ Orbitrap Velos	MS	1001742	20100921_67_TomQC	20100921_67_TomQC.mzML	MetaboLights	MTBLS36	http://www.ebi.ac.uk/metabolights/MTBLS36	Data Processing and Transformation	Metabolite identification	m_esb tomato_metabolite profiling_mass spectrometry_v2_maf.tsv	MetaboLights	MTBLS36	http://www.ebi.ac.uk/metabolights/MTBLS36	m_esb tomato_metabolite profiling_mass spectrometry_v2_maf.tsv			day	UO	33	21/09/2010	3	positive control
03_Blank	Sample preparation	Polar Extract	Chromatography	Waters Acquity UPLC	Waters HSS T3 150 x 2mm, 1.7 µm	Trifunctional Aklyl C18 (T3)	Mass spectrometry	positive	85-900	LTQ Orbitrap Velos	MS	1001742	ESI	MS	1000073	LTQ Orbitrap Velos	MS	1001742	20100921_68_Blank	20100921_68_Blank.mzML	MetaboLights	MTBLS36	http://www.ebi.ac.uk/metabolights/MTBLS36	Data Processing and Transformation	Metabolite identification	m_esb tomato_metabolite profiling_mass spectrometry_v2_maf.tsv	MetaboLights	MTBLS36	http://www.ebi.ac.uk/metabolights/MTBLS36	m_esb tomato_metabolite profiling_mass spectrometry_v2_maf.tsv			day	UO	33	21/09/2010	3	negative control
03_RIN_50	Sample preparation	Polar Extract	Chromatography	Waters Acquity UPLC	Waters HSS T3 150 x 2mm, 1.7 µm	Trifunctional Aklyl C18 (T3)	Mass spectrometry	positive	85-900	LTQ Orbitrap Velos	MS	1001742	ESI	MS	1000073	LTQ Orbitrap Velos	MS	1001742	20100921_69_RIN_50	20100921_69_RIN_50.mzML	MetaboLights	MTBLS36	http://www.ebi.ac.uk/metabolights/MTBLS36	Data Processing and Transformation	Metabolite identification	m_esb tomato_metabolite profiling_mass spectrometry_v2_maf.tsv	MetaboLights	MTBLS36	http://www.ebi.ac.uk/metabolights/MTBLS36	m_esb tomato_metabolite profiling_mass spectrometry_v2_maf.tsv	RIN	50	day	UO	33	21/09/2010	3	analytical sample
03_AC+_50	Sample preparation	Polar Extract	Chromatography	Waters Acquity UPLC	Waters HSS T3 150 x 2mm, 1.7 µm	Trifunctional Aklyl C18 (T3)	Mass spectrometry	positive	85-900	LTQ Orbitrap Velos	MS	1001742	ESI	MS	1000073	LTQ Orbitrap Velos	MS	1001742	20100921_70_AC+_50	20100921_70_AC+_50.mzML	MetaboLights	MTBLS36	http://www.ebi.ac.uk/metabolights/MTBLS36	Data Processing and Transformation	Metabolite identification	m_esb tomato_metabolite profiling_mass spectrometry_v2_maf.tsv	MetaboLights	MTBLS36	http://www.ebi.ac.uk/metabolights/MTBLS36	m_esb tomato_metabolite profiling_mass spectrometry_v2_maf.tsv	AC+	50	day	UO	33	21/09/2010	3	analytical sample
03_NOR_50	Sample preparation	Polar Extract	Chromatography	Waters Acquity UPLC	Waters HSS T3 150 x 2mm, 1.7 µm	Trifunctional Aklyl C18 (T3)	Mass spectrometry	positive	85-900	LTQ Orbitrap Velos	MS	1001742	ESI	MS	1000073	LTQ Orbitrap Velos	MS	1001742	20100921_71_NOR_50	20100921_71_NOR_50.mzML	MetaboLights	MTBLS36	http://www.ebi.ac.uk/metabolights/MTBLS36	Data Processing and Transformation	Metabolite identification	m_esb tomato_metabolite profiling_mass spectrometry_v2_maf.tsv	MetaboLights	MTBLS36	http://www.ebi.ac.uk/metabolights/MTBLS36	m_esb tomato_metabolite profiling_mass spectrometry_v2_maf.tsv	NOR	50	day	UO	33	21/09/2010	3	analytical sample
03_CNR_50	Sample preparation	Polar Extract	Chromatography	Waters Acquity UPLC	Waters HSS T3 150 x 2mm, 1.7 µm	Trifunctional Aklyl C18 (T3)	Mass spectrometry	positive	85-900	LTQ Orbitrap Velos	MS	1001742	ESI	MS	1000073	LTQ Orbitrap Velos	MS	1001742	20100921_72_CNR_50	20100921_72_CNR_50.mzML	MetaboLights	MTBLS36	http://www.ebi.ac.uk/metabolights/MTBLS36	Data Processing and Transformation	Metabolite identification	m_esb tomato_metabolite profiling_mass spectrometry_v2_maf.tsv	MetaboLights	MTBLS36	http://www.ebi.ac.uk/metabolights/MTBLS36	m_esb tomato_metabolite profiling_mass spectrometry_v2_maf.tsv	CNR	50	day	UO	33	21/09/2010	3	analytical sample
03_Mixed	Sample preparation	Polar Extract	Chromatography	Waters Acquity UPLC	Waters HSS T3 150 x 2mm, 1.7 µm	Trifunctional Aklyl C18 (T3)	Mass spectrometry	positive	85-900	LTQ Orbitrap Velos	MS	1001742	ESI	MS	1000073	LTQ Orbitrap Velos	MS	1001742	20100921_73_Mixed	20100921_73_Mixed.mzML	MetaboLights	MTBLS36	http://www.ebi.ac.uk/metabolights/MTBLS36	Data Processing and Transformation	Metabolite identification	m_esb tomato_metabolite profiling_mass spectrometry_v2_maf.tsv	MetaboLights	MTBLS36	http://www.ebi.ac.uk/metabolights/MTBLS36	m_esb tomato_metabolite profiling_mass spectrometry_v2_maf.tsv	Mix		day	UO	33	21/09/2010	3	positive control
03_TomQC	Sample preparation	Polar Extract	Chromatography	Waters Acquity UPLC	Waters HSS T3 150 x 2mm, 1.7 µm	Trifunctional Aklyl C18 (T3)	Mass spectrometry	positive	85-900	LTQ Orbitrap Velos	MS	1001742	ESI	MS	1000073	LTQ Orbitrap Velos	MS	1001742	20100921_74_TomQC	20100921_74_TomQC.mzML	MetaboLights	MTBLS36	http://www.ebi.ac.uk/metabolights/MTBLS36	Data Processing and Transformation	Metabolite identification	m_esb tomato_metabolite profiling_mass spectrometry_v2_maf.tsv	MetaboLights	MTBLS36	http://www.ebi.ac.uk/metabolights/MTBLS36	m_esb tomato_metabolite profiling_mass spectrometry_v2_maf.tsv			day	UO	33	21/09/2010	3	positive control
